# Supplementary material for: Network pharmacology analysis reveals neuroprotective effects of the Qin-Zhi-Zhu-Dan Formula in Alzheimer’s disease
Source: Front Neurosci. 2022 Oct 20;16:943400. doi: 10.3389/fnins.2022.943400 (PMC9632440; doi:10.3389/fnins.2022.943400)
Supplement: Supplementary file 1 [file Table_1.xlsx]

## Sheet: Supplementary Table S1
Supplementary Table S1: The information of PPI network (comprehensive score＞ 0.7）
#node1	node2	node1_string_id	node2_string_id	neighborhood_on_chromosome	gene_fusion	phylogenetic_cooccurrence	homology	coexpression	experimentally_determined_interaction	database_annotated	automated_textmining	combined_score
ABCA1	NPC1	9606.ENSP00000363868	9606.ENSP00000269228	0	0	0	0	0.064	0.06	0	0.831	0.838
ABCA1	LDLR	9606.ENSP00000363868	9606.ENSP00000454071	0	0	0	0	0	0	0	0.784	0.784
ABCA1	PPARA	9606.ENSP00000363868	9606.ENSP00000385523	0	0	0	0	0.062	0.06	0.9	0.708	0.97
ABCB1	CYP2C9	9606.ENSP00000478255	9606.ENSP00000260682	0	0	0	0	0.062	0	0	0.713	0.719
ABCB1	TP53	9606.ENSP00000478255	9606.ENSP00000269305	0	0	0	0	0	0	0.9	0.616	0.96
ABCB1	CYP3A4	9606.ENSP00000478255	9606.ENSP00000337915	0	0	0	0	0.083	0	0	0.962	0.964
ABCB1	MAPK8	9606.ENSP00000478255	9606.ENSP00000378974	0	0	0	0	0	0	0.9	0.214	0.918
ABCB11	CYP8B1	9606.ENSP00000263817	9606.ENSP00000318867	0	0	0	0	0.108	0	0	0.82	0.833
ABCG8	ATP1A1	9606.ENSP00000272286	9606.ENSP00000445306	0	0	0	0	0.049	0.06	0.72	0.059	0.732
ACE	REN	9606.ENSP00000290866	9606.ENSP00000272190	0	0	0	0	0	0	0	0.967	0.967
ACE	IL6	9606.ENSP00000290866	9606.ENSP00000385675	0	0	0	0	0	0	0	0.706	0.706
ACE	TNF	9606.ENSP00000290866	9606.ENSP00000398698	0	0	0	0	0	0	0	0.707	0.707
ACE	DPP4	9606.ENSP00000290866	9606.ENSP00000353731	0	0	0	0	0	0	0	0.761	0.761
ACE	ALB	9606.ENSP00000290866	9606.ENSP00000295897	0	0	0	0	0	0	0	0.859	0.859
ACTB	CD4	9606.ENSP00000349960	9606.ENSP00000011653	0	0	0	0	0	0.075	0	0.739	0.748
ACTB	HMOX1	9606.ENSP00000349960	9606.ENSP00000216117	0	0	0	0	0	0	0	0.747	0.747
ACTB	GAPDH	9606.ENSP00000349960	9606.ENSP00000229239	0	0	0	0	0.344	0.382	0	0.938	0.972
ACTB	NR3C1	9606.ENSP00000349960	9606.ENSP00000231509	0	0	0	0	0	0.056	0.9	0.573	0.956
ACTB	CAT	9606.ENSP00000349960	9606.ENSP00000241052	0	0	0	0	0.062	0.089	0	0.739	0.757
ACTB	IL1B	9606.ENSP00000349960	9606.ENSP00000263341	0	0	0	0	0	0	0	0.856	0.856
ACTB	CASP6	9606.ENSP00000349960	9606.ENSP00000265164	0	0	0	0	0	0.156	0.8	0.469	0.902
ACTB	TP53	9606.ENSP00000349960	9606.ENSP00000269305	0	0	0	0	0.062	0.128	0	0.881	0.894
ACTB	EGFR	9606.ENSP00000349960	9606.ENSP00000275493	0	0	0	0	0	0.415	0	0.766	0.857
ACTB	NOTCH1	9606.ENSP00000349960	9606.ENSP00000277541	0	0	0	0	0	0.077	0	0.703	0.714
ACTB	ALB	9606.ENSP00000349960	9606.ENSP00000295897	0	0	0	0	0	0.155	0	0.908	0.919
ACTB	MAP2K1	9606.ENSP00000349960	9606.ENSP00000302486	0	0	0	0	0.051	0.058	0	0.721	0.729
ACTB	CYCS	9606.ENSP00000349960	9606.ENSP00000307786	0	0	0	0	0.063	0	0	0.776	0.781
ACTB	CASP3	9606.ENSP00000349960	9606.ENSP00000311032	0	0	0	0	0.052	0.156	0.8	0.91	0.983
ACTB	GSK3B	9606.ENSP00000349960	9606.ENSP00000324806	0	0	0	0	0.064	0.078	0.9	0.634	0.964
ACTB	CASP9	9606.ENSP00000349960	9606.ENSP00000330237	0	0	0	0	0	0.156	0	0.844	0.863
ACTB	HDAC6	9606.ENSP00000349960	9606.ENSP00000334061	0	0	0	0	0.049	0.54	0	0.495	0.76
ACTB	HSP90AA1	9606.ENSP00000349960	9606.ENSP00000335153	0	0	0	0	0.072	0.21	0	0.918	0.935
ACTB	MAPT	9606.ENSP00000349960	9606.ENSP00000340820	0	0	0	0	0.062	0.87	0	0.537	0.938
ACTB	ESR2	9606.ENSP00000349960	9606.ENSP00000343925	0	0	0	0	0	0.386	0	0.716	0.819
ACTB	CTNNB1	9606.ENSP00000349960	9606.ENSP00000344456	0	0	0	0	0.065	0.282	0	0.842	0.885
ACTB	MAPK8	9606.ENSP00000349960	9606.ENSP00000378974	0	0	0	0	0	0	0	0.701	0.701
ACTB	PPARA	9606.ENSP00000349960	9606.ENSP00000385523	0	0	0	0	0	0.056	0	0.7	0.705
ACTB	CREB1	9606.ENSP00000349960	9606.ENSP00000387699	0	0	0	0	0	0	0	0.717	0.717
ACTB	CASP1	9606.ENSP00000349960	9606.ENSP00000433138	0	0	0	0	0	0.156	0	0.697	0.733
ACTB	AR	9606.ENSP00000349960	9606.ENSP00000363822	0	0	0	0	0	0.204	0	0.683	0.737
ACTB	PTGS2	9606.ENSP00000349960	9606.ENSP00000356438	0	0	0	0	0	0	0	0.749	0.749
ACTB	IL10	9606.ENSP00000349960	9606.ENSP00000412237	0	0	0	0	0	0	0	0.755	0.755
ACTB	TLR4	9606.ENSP00000349960	9606.ENSP00000363089	0	0	0	0	0	0.122	0	0.75	0.771
ACTB	BECN1	9606.ENSP00000349960	9606.ENSP00000355231	0	0	0	0	0	0	0	0.772	0.772
ACTB	VEGFA	9606.ENSP00000349960	9606.ENSP00000478570	0	0	0	0	0	0	0	0.784	0.784
ACTB	MTOR	9606.ENSP00000349960	9606.ENSP00000354558	0	0	0	0	0.042	0.153	0	0.76	0.789
ACTB	CASP8	9606.ENSP00000349960	9606.ENSP00000351273	0	0	0	0	0	0.156	0	0.767	0.795
ACTB	MMP9	9606.ENSP00000349960	9606.ENSP00000361405	0	0	0	0	0	0	0	0.795	0.795
ACTB	LMNA	9606.ENSP00000349960	9606.ENSP00000357283	0	0	0	0	0.062	0.4	0	0.714	0.825
ACTB	ESR1	9606.ENSP00000349960	9606.ENSP00000405330	0	0	0	0	0	0.49	0	0.739	0.861
ACTB	IL6	9606.ENSP00000349960	9606.ENSP00000385675	0	0	0	0	0	0	0	0.863	0.863
ACTB	TNF	9606.ENSP00000349960	9606.ENSP00000398698	0	0	0	0	0	0.143	0	0.857	0.872
ACTB	TBP	9606.ENSP00000349960	9606.ENSP00000375942	0	0	0	0	0	0.117	0.65	0.74	0.912
ACTB	PRKCA	9606.ENSP00000349960	9606.ENSP00000408695	0	0	0	0	0.062	0.222	0.8	0.537	0.923
ACTB	AKT1	9606.ENSP00000349960	9606.ENSP00000451828	0	0	0	0	0.062	0.298	0	0.906	0.933
ADH1C	ALDH2	9606.ENSP00000426083	9606.ENSP00000261733	0.049	0	0	0	0.087	0	0.65	0.853	0.949
ADH1C	GSTM1	9606.ENSP00000426083	9606.ENSP00000311469	0	0	0	0	0.062	0.166	0.65	0.392	0.811
ADH1C	MAOA	9606.ENSP00000426083	9606.ENSP00000340684	0	0	0	0	0.103	0	0.65	0.29	0.757
ADH1C	COMT	9606.ENSP00000426083	9606.ENSP00000354511	0	0	0	0	0.062	0	0.65	0.328	0.76
ADH1C	MAOB	9606.ENSP00000426083	9606.ENSP00000367309	0	0	0	0	0.093	0	0.65	0.24	0.738
ADH1C	CYP2E1	9606.ENSP00000426083	9606.ENSP00000440689	0.044	0	0	0	0.123	0	0.9	0.713	0.972
ADRA1A	ADRA1B	9606.ENSP00000369960	9606.ENSP00000306662	0	0	0	0.936	0.062	0.676	0.8	0.883	0.937
ADRA1A	NOS1	9606.ENSP00000369960	9606.ENSP00000477999	0	0	0	0	0.07	0.213	0	0.694	0.757
ADRA1B	CHRM1	9606.ENSP00000306662	9606.ENSP00000306490	0	0	0	0.676	0.076	0	0.9	0.506	0.918
ADRA1B	F2	9606.ENSP00000306662	9606.ENSP00000308541	0	0	0	0	0.066	0.097	0.9	0	0.908
AKT1	MAPK1	9606.ENSP00000451828	9606.ENSP00000215832	0	0	0.304	0.592	0.068	0.148	0.8	0.795	0.895
AKT1	HMOX1	9606.ENSP00000451828	9606.ENSP00000216117	0	0	0	0	0	0.23	0	0.749	0.799
AKT1	HGF	9606.ENSP00000451828	9606.ENSP00000222390	0	0	0	0	0.062	0.056	0	0.747	0.757
AKT1	IL2	9606.ENSP00000451828	9606.ENSP00000226730	0	0	0	0	0	0	0.9	0.682	0.966
AKT1	GAPDH	9606.ENSP00000451828	9606.ENSP00000229239	0	0	0	0	0.046	0.349	0	0.871	0.913
AKT1	MAPK14	9606.ENSP00000451828	9606.ENSP00000229795	0	0	0.303	0.623	0.083	0.83	0.6	0.769	0.956
AKT1	CAT	9606.ENSP00000451828	9606.ENSP00000241052	0.044	0	0	0	0	0.058	0.9	0.729	0.972
AKT1	HSPB1	9606.ENSP00000451828	9606.ENSP00000248553	0	0	0	0	0	0.76	0	0.982	0.995
AKT1	TLR2	9606.ENSP00000451828	9606.ENSP00000260010	0	0	0	0	0	0.245	0	0.696	0.761
AKT1	IL1B	9606.ENSP00000451828	9606.ENSP00000263341	0	0	0	0	0	0.056	0	0.774	0.777
AKT1	TP53	9606.ENSP00000451828	9606.ENSP00000269305	0	0	0	0	0.053	0.201	0.9	0.877	0.989
AKT1	EGFR	9606.ENSP00000451828	9606.ENSP00000275493	0	0	0	0.554	0	0.65	0	0.926	0.794
AKT1	NOTCH1	9606.ENSP00000451828	9606.ENSP00000277541	0	0	0	0	0.077	0.491	0	0.852	0.924
AKT1	BAX	9606.ENSP00000451828	9606.ENSP00000293288	0	0	0	0	0.061	0.27	0	0.682	0.763
AKT1	ALB	9606.ENSP00000451828	9606.ENSP00000295897	0	0	0	0	0	0	0	0.792	0.792
AKT1	IRS1	9606.ENSP00000451828	9606.ENSP00000304895	0	0	0	0	0.062	0.535	0	0.917	0.96
AKT1	ITPR1	9606.ENSP00000451828	9606.ENSP00000306253	0	0	0	0	0	0.493	0	0.818	0.904
AKT1	CYCS	9606.ENSP00000451828	9606.ENSP00000307786	0	0	0	0	0	0	0	0.806	0.806
AKT1	CASP3	9606.ENSP00000451828	9606.ENSP00000311032	0	0	0	0	0	0.475	0	0.882	0.935
AKT1	GSK3B	9606.ENSP00000451828	9606.ENSP00000324806	0	0	0.218	0.576	0.049	0.934	0.9	0.873	0.996
AKT1	NOS2	9606.ENSP00000451828	9606.ENSP00000327251	0	0	0	0	0.063	0.077	0.9	0.646	0.965
AKT1	CASP9	9606.ENSP00000451828	9606.ENSP00000330237	0	0	0	0	0	0.231	0.9	0.814	0.984
AKT1	HDAC6	9606.ENSP00000451828	9606.ENSP00000334061	0	0	0	0	0	0.345	0	0.567	0.704
AKT1	HSP90AA1	9606.ENSP00000451828	9606.ENSP00000335153	0	0	0	0	0.062	0.946	0.9	0.991	0.999
AKT1	MAPT	9606.ENSP00000451828	9606.ENSP00000340820	0	0	0	0	0	0.709	0	0.532	0.858
AKT1	ESR2	9606.ENSP00000451828	9606.ENSP00000343925	0	0	0	0	0	0.242	0	0.839	0.872
AKT1	CTNNB1	9606.ENSP00000451828	9606.ENSP00000344456	0	0	0	0	0.083	0.541	0.9	0.919	0.996
AKT1	FYN	9606.ENSP00000451828	9606.ENSP00000346671	0	0	0.367	0.562	0.064	0.132	0.65	0.73	0.819
AKT1	CASP8	9606.ENSP00000451828	9606.ENSP00000351273	0	0	0	0	0	0.063	0	0.76	0.766
AKT1	PIK3CG	9606.ENSP00000451828	9606.ENSP00000352121	0	0	0	0	0.063	0.184	0.9	0.839	0.986
AKT1	MTOR	9606.ENSP00000451828	9606.ENSP00000354558	0	0	0	0	0.081	0.904	0.9	0.991	0.999
AKT1	BECN1	9606.ENSP00000451828	9606.ENSP00000355231	0	0	0	0	0	0.69	0	0.928	0.977
AKT1	PTGS2	9606.ENSP00000451828	9606.ENSP00000356438	0	0	0	0	0.062	0.077	0	0.738	0.754
AKT1	LMNA	9606.ENSP00000451828	9606.ENSP00000357283	0	0	0	0	0.089	0.605	0	0.573	0.833
AKT1	MMP9	9606.ENSP00000451828	9606.ENSP00000361405	0	0	0	0	0.062	0	0	0.811	0.815
AKT1	TLR4	9606.ENSP00000451828	9606.ENSP00000363089	0	0	0	0	0.063	0.168	0	0.696	0.742
AKT1	AR	9606.ENSP00000451828	9606.ENSP00000363822	0	0	0	0	0	0.87	0	0.847	0.979
AKT1	BCL2	9606.ENSP00000451828	9606.ENSP00000381185	0	0	0	0	0.062	0	0.9	0.457	0.944
AKT1	IL6	9606.ENSP00000451828	9606.ENSP00000385675	0	0	0	0	0.056	0	0	0.829	0.832
AKT1	CREB1	9606.ENSP00000451828	9606.ENSP00000387699	0	0	0	0	0.064	0.27	0.9	0.822	0.986
AKT1	TNF	9606.ENSP00000451828	9606.ENSP00000398698	0	0	0	0	0	0.056	0	0.826	0.829
AKT1	ESR1	9606.ENSP00000451828	9606.ENSP00000405330	0	0	0	0	0.055	0.297	0.9	0.805	0.985
AKT1	IKBKB	9606.ENSP00000451828	9606.ENSP00000430684	0	0	0	0.601	0	0.784	0.9	0.716	0.983
AKT1	SOD2	9606.ENSP00000451828	9606.ENSP00000446252	0	0	0	0	0	0	0.9	0.684	0.967
AKT1	VEGFA	9606.ENSP00000451828	9606.ENSP00000478570	0	0	0	0	0.063	0.213	0	0.871	0.896
AKT1	NOS1	9606.ENSP00000451828	9606.ENSP00000477999	0	0	0	0	0.049	0.077	0.8	0.589	0.918
ALB	CD4	9606.ENSP00000295897	9606.ENSP00000011653	0	0	0	0	0	0	0	0.852	0.852
ALB	HGF	9606.ENSP00000295897	9606.ENSP00000222390	0	0	0	0	0.062	0.073	0	0.698	0.715
ALB	MPO	9606.ENSP00000295897	9606.ENSP00000225275	0	0	0	0	0	0.128	0	0.876	0.887
ALB	IL2	9606.ENSP00000295897	9606.ENSP00000226730	0	0	0	0	0	0	0	0.775	0.775
ALB	IFNG	9606.ENSP00000295897	9606.ENSP00000229135	0	0	0	0	0	0	0	0.74	0.74
ALB	GAPDH	9606.ENSP00000295897	9606.ENSP00000229239	0	0	0	0	0	0	0	0.875	0.875
ALB	TTR	9606.ENSP00000295897	9606.ENSP00000237014	0	0	0	0	0.297	0.348	0	0.887	0.943
ALB	CAT	9606.ENSP00000295897	9606.ENSP00000241052	0	0	0	0	0.064	0	0	0.834	0.838
ALB	TLR2	9606.ENSP00000295897	9606.ENSP00000260010	0	0	0	0	0	0	0	0.707	0.707
ALB	IL1B	9606.ENSP00000295897	9606.ENSP00000263341	0	0	0	0	0	0	0	0.822	0.822
ALB	BCHE	9606.ENSP00000295897	9606.ENSP00000264381	0	0	0	0	0.108	0	0	0.919	0.925
ALB	TP53	9606.ENSP00000295897	9606.ENSP00000269305	0	0	0	0	0	0	0	0.715	0.715
ALB	REN	9606.ENSP00000295897	9606.ENSP00000272190	0	0	0	0	0.096	0	0	0.832	0.841
ALB	EGFR	9606.ENSP00000295897	9606.ENSP00000275493	0	0	0	0	0.062	0	0	0.784	0.789
ALB	PTGS2	9606.ENSP00000295897	9606.ENSP00000356438	0	0	0	0	0	0	0	0.703	0.703
ALB	CYP3A4	9606.ENSP00000295897	9606.ENSP00000337915	0	0	0	0	0.064	0	0	0.748	0.754
ALB	MMP9	9606.ENSP00000295897	9606.ENSP00000361405	0	0	0	0	0.062	0.141	0	0.741	0.773
ALB	VEGFA	9606.ENSP00000295897	9606.ENSP00000478570	0	0	0	0	0.062	0	0	0.78	0.785
ALB	TLR4	9606.ENSP00000295897	9606.ENSP00000363089	0	0	0	0	0	0	0	0.794	0.794
ALB	CTNNB1	9606.ENSP00000295897	9606.ENSP00000344456	0	0	0	0	0	0	0	0.803	0.803
ALB	IL10	9606.ENSP00000295897	9606.ENSP00000412237	0	0	0	0	0	0	0	0.808	0.808
ALB	GLP1R	9606.ENSP00000295897	9606.ENSP00000362353	0	0	0	0	0.064	0	0	0.816	0.821
ALB	CASP3	9606.ENSP00000295897	9606.ENSP00000311032	0	0	0	0	0	0	0	0.852	0.852
ALB	IL6	9606.ENSP00000295897	9606.ENSP00000385675	0	0	0	0	0	0	0	0.86	0.86
ALB	CYCS	9606.ENSP00000295897	9606.ENSP00000307786	0	0	0	0	0	0	0	0.86	0.86
ALB	TNF	9606.ENSP00000295897	9606.ENSP00000398698	0	0	0	0	0	0	0	0.866	0.866
ALB	DPP4	9606.ENSP00000295897	9606.ENSP00000353731	0	0	0	0	0.063	0	0	0.964	0.965
ALB	F2	9606.ENSP00000295897	9606.ENSP00000308541	0	0	0	0	0.624	0.073	0	0.908	0.965
ALDH2	CAT	9606.ENSP00000261733	9606.ENSP00000241052	0	0	0	0	0.126	0.369	0.9	0.578	0.973
ALDH2	MAOB	9606.ENSP00000261733	9606.ENSP00000367309	0	0	0	0	0.083	0	0.9	0.365	0.936
ALDH2	COMT	9606.ENSP00000261733	9606.ENSP00000354511	0	0	0	0	0.062	0	0.9	0.451	0.944
ALDH2	MAOA	9606.ENSP00000261733	9606.ENSP00000340684	0	0	0	0	0.064	0	0.9	0.623	0.961
ALDH2	CYP2E1	9606.ENSP00000261733	9606.ENSP00000440689	0	0	0	0	0.062	0.061	0.9	0.744	0.974
ALOX5	CYP2C9	9606.ENSP00000363512	9606.ENSP00000260682	0	0	0	0	0	0	0.9	0.335	0.93
ALOX5	IL18	9606.ENSP00000363512	9606.ENSP00000280357	0	0	0	0	0	0	0.9	0.325	0.929
ALOX5	PLA2G1B	9606.ENSP00000363512	9606.ENSP00000312286	0	0	0	0	0	0	0.65	0.605	0.855
ALOX5	PTGS1	9606.ENSP00000363512	9606.ENSP00000354612	0	0	0	0	0.096	0	0.9	0.728	0.973
ALOX5	PTGS2	9606.ENSP00000363512	9606.ENSP00000356438	0	0	0	0	0.081	0	0.9	0.828	0.982
ALOX5	CYP2E1	9606.ENSP00000363512	9606.ENSP00000440689	0	0	0	0	0	0	0.9	0.209	0.917
AR	GAPDH	9606.ENSP00000363822	9606.ENSP00000229239	0	0	0	0	0	0.281	0	0.803	0.852
AR	MAPK14	9606.ENSP00000363822	9606.ENSP00000229795	0	0	0	0	0	0.104	0.9	0.289	0.93
AR	NR3C1	9606.ENSP00000363822	9606.ENSP00000231509	0	0	0	0.816	0	0.213	0.9	0.834	0.93
AR	TP53	9606.ENSP00000363822	9606.ENSP00000269305	0	0	0	0	0	0.474	0	0.776	0.877
AR	EGFR	9606.ENSP00000363822	9606.ENSP00000275493	0	0	0	0	0.063	0.698	0	0.966	0.989
AR	IRS1	9606.ENSP00000363822	9606.ENSP00000304895	0	0	0	0	0.065	0	0	0.767	0.773
AR	GSK3B	9606.ENSP00000363822	9606.ENSP00000324806	0	0	0	0	0	0.482	0.9	0.405	0.966
AR	HSP90AA1	9606.ENSP00000363822	9606.ENSP00000335153	0	0	0	0	0	0.884	0.9	0.989	0.999
AR	CTNNB1	9606.ENSP00000363822	9606.ENSP00000344456	0	0	0	0	0	0.898	0.9	0.989	0.999
AR	CASP8	9606.ENSP00000363822	9606.ENSP00000351273	0	0	0	0	0	0.345	0.9	0.614	0.972
AR	BECN1	9606.ENSP00000363822	9606.ENSP00000355231	0	0	0	0	0	0.27	0	0.851	0.887
AR	CYP19A1	9606.ENSP00000363822	9606.ENSP00000379683	0	0	0	0	0	0.073	0	0.799	0.806
AR	CREB1	9606.ENSP00000363822	9606.ENSP00000387699	0	0	0	0	0	0.078	0	0.836	0.843
AR	CDK1	9606.ENSP00000363822	9606.ENSP00000378699	0	0	0	0	0	0.226	0	0.819	0.854
AR	MAPK8	9606.ENSP00000363822	9606.ENSP00000378974	0	0	0	0	0	0	0.9	0.285	0.925
ATP1A1	MAPK1	9606.ENSP00000445306	9606.ENSP00000215832	0	0	0	0	0.064	0.282	0.6	0.094	0.724
BAX	BCL2L2	9606.ENSP00000293288	9606.ENSP00000250405	0	0	0	0.651	0	0.877	0.54	0.527	0.951
BAX	TP53	9606.ENSP00000293288	9606.ENSP00000269305	0	0	0	0	0.051	0.738	0.9	0.681	0.991
BAX	CASP8	9606.ENSP00000293288	9606.ENSP00000351273	0	0	0	0	0	0.374	0	0.688	0.796
BAX	CASP9	9606.ENSP00000293288	9606.ENSP00000330237	0	0	0	0	0	0.374	0	0.746	0.834
BAX	CASP3	9606.ENSP00000293288	9606.ENSP00000311032	0	0	0	0	0	0.374	0	0.845	0.899
BAX	MAPK8	9606.ENSP00000293288	9606.ENSP00000378974	0	0	0	0	0	0.281	0.9	0.394	0.952
BAX	CYCS	9606.ENSP00000293288	9606.ENSP00000307786	0	0	0	0	0.042	0.281	0.9	0.767	0.981
BAX	BCL2	9606.ENSP00000293288	9606.ENSP00000381185	0	0	0	0.645	0	0.981	0.9	0.758	0.998
BCHE	MAOB	9606.ENSP00000264381	9606.ENSP00000367309	0.047	0	0	0	0.087	0	0	0.684	0.701
BCHE	F2	9606.ENSP00000264381	9606.ENSP00000308541	0	0	0	0	0.126	0.056	0	0.681	0.714
BCL2	MAPK1	9606.ENSP00000381185	9606.ENSP00000215832	0	0	0	0	0	0.462	0.9	0.222	0.954
BCL2	TP53	9606.ENSP00000381185	9606.ENSP00000269305	0	0	0	0	0.051	0.884	0.9	0.628	0.995
BCL2	CYCS	9606.ENSP00000381185	9606.ENSP00000307786	0	0	0	0	0	0.225	0.9	0.619	0.967
BCL2	CASP3	9606.ENSP00000381185	9606.ENSP00000311032	0	0	0	0	0	0.539	0	0.622	0.818
BCL2	CASP8	9606.ENSP00000381185	9606.ENSP00000351273	0	0	0	0	0	0.726	0	0.432	0.838
BCL2	BECN1	9606.ENSP00000381185	9606.ENSP00000355231	0	0	0	0	0	0.993	0.8	0.892	0.999
BCL2	CDK1	9606.ENSP00000381185	9606.ENSP00000378699	0	0	0	0	0	0.68	0	0.146	0.715
BCL2	MAPK8	9606.ENSP00000381185	9606.ENSP00000378974	0	0	0	0	0	0.471	0.9	0.258	0.957
BCL2	CREB1	9606.ENSP00000381185	9606.ENSP00000387699	0	0	0	0	0	0	0.9	0.167	0.913
BCL2	ESR1	9606.ENSP00000381185	9606.ENSP00000405330	0	0	0	0	0.069	0.057	0.9	0.244	0.924
BCL2L2	CASP9	9606.ENSP00000250405	9606.ENSP00000330237	0	0	0	0	0	0.178	0	0.665	0.713
BCL2L2	CASP3	9606.ENSP00000250405	9606.ENSP00000311032	0	0	0	0	0	0.178	0	0.677	0.723
BCL2L2	CYCS	9606.ENSP00000250405	9606.ENSP00000307786	0	0	0	0	0	0.056	0	0.745	0.749
BCL2L2	BECN1	9606.ENSP00000250405	9606.ENSP00000355231	0	0	0	0	0	0.179	0	0.711	0.753
BCL2L2	TP53	9606.ENSP00000250405	9606.ENSP00000269305	0	0	0	0	0.051	0.298	0	0.843	0.886
BECN1	GAPDH	9606.ENSP00000355231	9606.ENSP00000229239	0	0	0	0	0	0	0	0.741	0.741
BECN1	TP53	9606.ENSP00000355231	9606.ENSP00000269305	0	0	0	0	0	0.27	0	0.863	0.896
BECN1	EGFR	9606.ENSP00000355231	9606.ENSP00000275493	0	0	0	0	0	0.27	0	0.966	0.974
BECN1	IRS1	9606.ENSP00000355231	9606.ENSP00000304895	0	0	0	0	0	0	0	0.96	0.96
BECN1	ITPR1	9606.ENSP00000355231	9606.ENSP00000306253	0	0	0	0	0.112	0.27	0.8	0.849	0.977
BECN1	CYCS	9606.ENSP00000355231	9606.ENSP00000307786	0	0	0	0	0.068	0	0	0.713	0.721
BECN1	CASP3	9606.ENSP00000355231	9606.ENSP00000311032	0	0	0	0	0	0.295	0	0.856	0.894
BECN1	CASP9	9606.ENSP00000355231	9606.ENSP00000330237	0	0	0	0	0	0.074	0	0.755	0.763
BECN1	HSP90AA1	9606.ENSP00000355231	9606.ENSP00000335153	0	0	0	0	0	0.27	0	0.903	0.926
BECN1	NLRP3	9606.ENSP00000355231	9606.ENSP00000337383	0	0	0	0	0	0	0	0.703	0.703
BECN1	CASP8	9606.ENSP00000355231	9606.ENSP00000351273	0	0	0	0	0	0.295	0	0.698	0.778
BECN1	PIK3CG	9606.ENSP00000355231	9606.ENSP00000352121	0	0	0	0	0.064	0.468	0.72	0.724	0.956
BECN1	MTOR	9606.ENSP00000355231	9606.ENSP00000354558	0	0	0	0	0.064	0.468	0	0.878	0.934
BECN1	TLR4	9606.ENSP00000355231	9606.ENSP00000363089	0	0	0	0	0.055	0.182	0	0.688	0.737
BECN1	MAPK8	9606.ENSP00000355231	9606.ENSP00000378974	0	0	0	0	0.059	0	0	0.989	0.99
CACNA1C	KCNH2	9606.ENSP00000266376	9606.ENSP00000262186	0	0	0	0	0.098	0.102	0	0.825	0.846
CACNA1C	HTR2A	9606.ENSP00000266376	9606.ENSP00000437737	0	0	0	0	0.107	0.056	0.6	0.345	0.749
CACNA1C	PRKCA	9606.ENSP00000266376	9606.ENSP00000408695	0	0	0	0	0.063	0	0.6	0.608	0.84
CACNA1C	NOS1	9606.ENSP00000266376	9606.ENSP00000477999	0	0	0	0	0.062	0.076	0.8	0.433	0.888
CACNA1C	CALM1	9606.ENSP00000266376	9606.ENSP00000349467	0	0	0	0	0.081	0.952	0	0.714	0.986
CALM1	EGFR	9606.ENSP00000349467	9606.ENSP00000275493	0	0	0	0	0	0.872	0	0.368	0.915
CALM1	NOS2	9606.ENSP00000349467	9606.ENSP00000327251	0	0	0	0	0	0.966	0	0.462	0.981
CALM1	HSP90AA1	9606.ENSP00000349467	9606.ENSP00000335153	0	0	0	0	0.049	0.473	0	0.456	0.704
CALM1	MAPT	9606.ENSP00000349467	9606.ENSP00000340820	0	0	0	0	0.104	0.779	0	0.249	0.838
CALM1	FAS	9606.ENSP00000349467	9606.ENSP00000347979	0	0	0	0	0	0.835	0	0.06	0.839
CALM1	GRIN1	9606.ENSP00000349467	9606.ENSP00000360608	0	0	0	0	0.17	0.845	0	0.149	0.882
CALM1	ESR1	9606.ENSP00000349467	9606.ENSP00000405330	0	0	0	0	0	0.849	0	0.523	0.925
CALM1	NOS1	9606.ENSP00000349467	9606.ENSP00000477999	0	0	0	0	0	0.843	0	0.684	0.948
CASP1	CD4	9606.ENSP00000433138	9606.ENSP00000011653	0	0	0	0	0.16	0	0	0.662	0.704
CASP1	TLR2	9606.ENSP00000433138	9606.ENSP00000260010	0	0	0	0	0.268	0.07	0	0.749	0.815
CASP1	IL1A	9606.ENSP00000433138	9606.ENSP00000263339	0	0	0	0	0.085	0.27	0.9	0.756	0.981
CASP1	IL1B	9606.ENSP00000433138	9606.ENSP00000263341	0	0	0	0	0.287	0.773	0.9	0.948	0.999
CASP1	TP53	9606.ENSP00000433138	9606.ENSP00000269305	0	0	0	0	0.062	0.385	0.9	0.568	0.971
CASP1	IL18	9606.ENSP00000433138	9606.ENSP00000280357	0	0	0	0	0.098	0.463	0.9	0.948	0.997
CASP1	CASP3	9606.ENSP00000433138	9606.ENSP00000311032	0	0	0	0.658	0	0	0.9	0.841	0.928
CASP1	NLRP3	9606.ENSP00000433138	9606.ENSP00000337383	0	0	0	0	0.155	0	0.9	0.995	0.999
CASP1	ESR2	9606.ENSP00000433138	9606.ENSP00000343925	0	0	0	0	0	0.06	0	0.72	0.725
CASP1	CASP8	9606.ENSP00000433138	9606.ENSP00000351273	0	0	0	0.578	0.125	0.27	0.8	0.947	0.916
CASP1	TLR4	9606.ENSP00000433138	9606.ENSP00000363089	0	0	0	0	0.23	0.07	0	0.839	0.875
CASP1	IL6	9606.ENSP00000433138	9606.ENSP00000385675	0	0	0	0	0.097	0	0	0.811	0.822
CASP1	TNF	9606.ENSP00000433138	9606.ENSP00000398698	0	0	0	0	0.158	0.058	0	0.813	0.838
CASP1	IL10	9606.ENSP00000433138	9606.ENSP00000412237	0	0	0	0	0.062	0	0	0.708	0.714
CASP3	MAPK1	9606.ENSP00000311032	9606.ENSP00000215832	0	0	0	0	0.048	0.057	0.8	0.578	0.914
CASP3	HMOX1	9606.ENSP00000311032	9606.ENSP00000216117	0	0	0	0	0	0	0	0.762	0.762
CASP3	IL2	9606.ENSP00000311032	9606.ENSP00000226730	0	0	0	0	0	0	0	0.736	0.736
CASP3	GAPDH	9606.ENSP00000311032	9606.ENSP00000229239	0	0	0	0	0	0	0	0.883	0.883
CASP3	MAPK14	9606.ENSP00000311032	9606.ENSP00000229795	0	0	0	0	0.061	0.282	0.9	0.709	0.977
CASP3	CAT	9606.ENSP00000311032	9606.ENSP00000241052	0	0	0	0	0	0	0	0.779	0.779
CASP3	HSPB1	9606.ENSP00000311032	9606.ENSP00000248553	0	0	0	0	0	0.303	0	0.699	0.782
CASP3	IL1B	9606.ENSP00000311032	9606.ENSP00000263341	0	0	0	0	0	0.056	0	0.825	0.827
CASP3	CASP6	9606.ENSP00000311032	9606.ENSP00000265164	0	0	0	0.89	0.062	0.731	0.9	0.836	0.975
CASP3	TP53	9606.ENSP00000311032	9606.ENSP00000269305	0	0	0	0	0.062	0.27	0	0.9	0.925
CASP3	EGFR	9606.ENSP00000311032	9606.ENSP00000275493	0	0	0	0	0	0.06	0	0.754	0.759
CASP3	PRKCB	9606.ENSP00000311032	9606.ENSP00000305355	0	0	0	0	0	0	0.8	0.307	0.855
CASP3	CYCS	9606.ENSP00000311032	9606.ENSP00000307786	0	0	0	0	0.063	0	0.9	0.952	0.995
CASP3	IL10	9606.ENSP00000311032	9606.ENSP00000412237	0	0	0	0	0	0	0	0.7	0.7
CASP3	GSK3B	9606.ENSP00000311032	9606.ENSP00000324806	0	0	0	0	0.059	0.068	0	0.698	0.712
CASP3	MTOR	9606.ENSP00000311032	9606.ENSP00000354558	0	0	0	0	0	0.057	0	0.71	0.714
CASP3	PTGS2	9606.ENSP00000311032	9606.ENSP00000356438	0	0	0	0	0	0	0	0.721	0.721
CASP3	CDK1	9606.ENSP00000311032	9606.ENSP00000378699	0	0	0	0	0.085	0	0	0.737	0.749
CASP3	VEGFA	9606.ENSP00000311032	9606.ENSP00000478570	0	0	0	0	0	0	0	0.76	0.76
CASP3	MMP9	9606.ENSP00000311032	9606.ENSP00000361405	0	0	0	0	0.063	0	0	0.766	0.772
CASP3	MAPK8	9606.ENSP00000311032	9606.ENSP00000378974	0	0	0	0	0.054	0.27	0	0.714	0.785
CASP3	HSP90AA1	9606.ENSP00000311032	9606.ENSP00000335153	0	0	0	0	0	0.075	0	0.827	0.833
CASP3	IL6	9606.ENSP00000311032	9606.ENSP00000385675	0	0	0	0	0	0	0	0.836	0.836
CASP3	FAS	9606.ENSP00000311032	9606.ENSP00000347979	0	0	0	0	0	0.059	0.36	0.764	0.845
CASP3	TNF	9606.ENSP00000311032	9606.ENSP00000398698	0	0	0	0	0	0.102	0	0.889	0.896
CASP3	PRKCA	9606.ENSP00000311032	9606.ENSP00000408695	0	0	0	0	0	0	0.8	0.505	0.896
CASP3	CASP8	9606.ENSP00000311032	9606.ENSP00000351273	0	0	0	0.835	0.062	0.768	0.9	0.96	0.98
CASP3	MAPT	9606.ENSP00000311032	9606.ENSP00000340820	0	0	0	0	0	0.731	0.9	0.601	0.988
CASP3	CASP9	9606.ENSP00000311032	9606.ENSP00000330237	0	0	0	0.833	0	0.87	0.9	0.968	0.988
CASP3	CTNNB1	9606.ENSP00000311032	9606.ENSP00000344456	0	0	0	0	0	0.61	0.9	0.78	0.99
CASP6	CYCS	9606.ENSP00000265164	9606.ENSP00000307786	0	0	0	0	0.063	0	0	0.697	0.704
CASP6	CASP9	9606.ENSP00000265164	9606.ENSP00000330237	0	0	0	0.733	0	0	0.9	0.856	0.922
CASP6	TP53	9606.ENSP00000265164	9606.ENSP00000269305	0	0	0	0	0.062	0.044	0.9	0.567	0.956
CASP6	LMNA	9606.ENSP00000265164	9606.ENSP00000357283	0	0	0	0	0	0.243	0.9	0.52	0.96
CASP6	CASP8	9606.ENSP00000265164	9606.ENSP00000351273	0	0	0	0.764	0.062	0.675	0.9	0.845	0.973
CASP8	MAPK1	9606.ENSP00000351273	9606.ENSP00000215832	0	0	0	0	0	0.282	0.9	0.532	0.963
CASP8	IL1B	9606.ENSP00000351273	9606.ENSP00000263341	0	0	0	0	0.063	0.182	0.9	0.715	0.975
CASP8	TP53	9606.ENSP00000351273	9606.ENSP00000269305	0	0	0	0	0.143	0.27	0.8	0.839	0.977
CASP8	CYCS	9606.ENSP00000351273	9606.ENSP00000307786	0	0	0	0	0.063	0	0	0.905	0.907
CASP8	NLRP3	9606.ENSP00000351273	9606.ENSP00000337383	0	0	0	0	0.062	0.273	0	0.885	0.915
CASP8	FAS	9606.ENSP00000351273	9606.ENSP00000347979	0	0	0	0	0.063	0.924	0.9	0.993	0.999
CASP8	IL6	9606.ENSP00000351273	9606.ENSP00000385675	0	0	0	0	0.062	0	0	0.699	0.706
CASP8	MAPK8	9606.ENSP00000351273	9606.ENSP00000378974	0	0	0	0	0	0.287	0	0.624	0.72
CASP8	TLR4	9606.ENSP00000351273	9606.ENSP00000363089	0	0	0	0	0.062	0.07	0.6	0.612	0.846
CASP8	IKBKB	9606.ENSP00000351273	9606.ENSP00000430684	0	0	0	0	0.062	0.317	0.9	0.579	0.969
CASP8	TNF	9606.ENSP00000351273	9606.ENSP00000398698	0	0	0	0	0.062	0.282	0.9	0.868	0.989
CASP9	MAPK1	9606.ENSP00000330237	9606.ENSP00000215832	0	0	0	0	0	0.282	0.9	0.57	0.966
CASP9	GAPDH	9606.ENSP00000330237	9606.ENSP00000229239	0	0	0	0	0	0	0	0.75	0.75
CASP9	TP53	9606.ENSP00000330237	9606.ENSP00000269305	0	0	0	0	0.062	0	0	0.859	0.862
CASP9	CYCS	9606.ENSP00000330237	9606.ENSP00000307786	0	0	0	0	0.063	0.68	0.9	0.991	0.999
CASP9	FAS	9606.ENSP00000330237	9606.ENSP00000347979	0	0	0	0	0	0.059	0	0.716	0.721
CASP9	TNF	9606.ENSP00000330237	9606.ENSP00000398698	0	0	0	0	0	0.058	0	0.716	0.721
CAT	HMOX1	9606.ENSP00000241052	9606.ENSP00000216117	0	0	0	0	0.062	0.101	0	0.882	0.892
CAT	MPO	9606.ENSP00000241052	9606.ENSP00000225275	0	0	0	0	0.061	0.241	0	0.702	0.769
CAT	GAPDH	9606.ENSP00000241052	9606.ENSP00000229239	0	0	0	0	0.065	0	0	0.753	0.759
CAT	HSP90AA1	9606.ENSP00000241052	9606.ENSP00000335153	0.084	0	0	0	0	0	0	0.687	0.701
CAT	CYP2E1	9606.ENSP00000241052	9606.ENSP00000440689	0.047	0	0	0	0.065	0	0	0.704	0.713
CAT	PTGS2	9606.ENSP00000241052	9606.ENSP00000356438	0	0	0	0	0	0.178	0	0.675	0.721
CAT	IL1B	9606.ENSP00000241052	9606.ENSP00000263341	0	0	0	0	0	0	0	0.734	0.734
CAT	IL6	9606.ENSP00000241052	9606.ENSP00000385675	0	0	0	0	0	0	0	0.756	0.756
CAT	TNF	9606.ENSP00000241052	9606.ENSP00000398698	0	0	0	0	0	0	0	0.779	0.779
CAT	G6PD	9606.ENSP00000241052	9606.ENSP00000377192	0	0	0	0	0.11	0.129	0	0.777	0.812
CAT	CYCS	9606.ENSP00000241052	9606.ENSP00000307786	0	0	0	0	0.156	0.272	0	0.873	0.915
CAT	NOS2	9606.ENSP00000241052	9606.ENSP00000327251	0	0	0	0	0.049	0	0.9	0.558	0.954
CAT	SOD2	9606.ENSP00000241052	9606.ENSP00000446252	0.07	0	0	0	0.079	0.401	0.9	0.943	0.996
CD36	MAPK14	9606.ENSP00000399421	9606.ENSP00000229795	0	0	0	0	0	0	0.9	0.09	0.905
CD36	FYN	9606.ENSP00000399421	9606.ENSP00000346671	0	0	0	0	0	0.684	0.9	0.212	0.972
CD36	TLR4	9606.ENSP00000399421	9606.ENSP00000363089	0	0	0	0	0.172	0.27	0.6	0.266	0.798
CD36	PPARA	9606.ENSP00000399421	9606.ENSP00000385523	0	0	0	0	0.062	0	0.9	0.648	0.964
CD4	GAPDH	9606.ENSP00000011653	9606.ENSP00000229239	0	0	0	0	0	0.075	0	0.726	0.736
CD4	DPP4	9606.ENSP00000011653	9606.ENSP00000353731	0	0	0	0	0	0.213	0	0.739	0.786
CD4	IL18	9606.ENSP00000011653	9606.ENSP00000280357	0	0	0	0	0.062	0	0	0.791	0.795
CD4	TLR2	9606.ENSP00000011653	9606.ENSP00000260010	0	0	0	0	0.141	0	0	0.785	0.808
CD4	FAS	9606.ENSP00000011653	9606.ENSP00000347979	0	0	0	0	0	0	0	0.851	0.851
CD4	IL1B	9606.ENSP00000011653	9606.ENSP00000263341	0	0	0	0	0.099	0	0	0.868	0.876
CD4	IL2	9606.ENSP00000011653	9606.ENSP00000226730	0	0	0	0	0	0	0	0.918	0.918
CD4	TNF	9606.ENSP00000011653	9606.ENSP00000398698	0	0	0	0	0.098	0	0	0.931	0.935
CD4	TLR4	9606.ENSP00000011653	9606.ENSP00000363089	0	0	0	0	0.119	0	0	0.934	0.94
CD4	IFNG	9606.ENSP00000011653	9606.ENSP00000229135	0	0	0	0	0.075	0	0	0.939	0.941
CD4	IL6	9606.ENSP00000011653	9606.ENSP00000385675	0	0	0	0	0	0	0	0.942	0.942
CD4	IL17A	9606.ENSP00000011653	9606.ENSP00000344192	0	0	0	0	0	0	0	0.946	0.946
CD4	IL10	9606.ENSP00000011653	9606.ENSP00000412237	0	0	0	0	0	0	0	0.948	0.948
CD4	FYN	9606.ENSP00000011653	9606.ENSP00000346671	0	0	0	0	0.062	0.057	0.9	0.915	0.991
CDK1	PIN1	9606.ENSP00000378699	9606.ENSP00000247970	0	0	0	0	0.062	0.243	0.9	0.597	0.967
CDK1	TP53	9606.ENSP00000378699	9606.ENSP00000269305	0	0	0	0	0.096	0.68	0	0.927	0.977
CDK1	EGFR	9606.ENSP00000378699	9606.ENSP00000275493	0	0	0	0.62	0	0.78	0	0.593	0.828
CDK1	MAP2K1	9606.ENSP00000378699	9606.ENSP00000302486	0	0	0.34	0.697	0.065	0.103	0.9	0.515	0.929
CDK1	HSP90AA1	9606.ENSP00000378699	9606.ENSP00000335153	0	0	0	0	0.087	0.428	0	0.869	0.926
CDK1	MAPT	9606.ENSP00000378699	9606.ENSP00000340820	0	0	0	0	0	0.675	0	0.261	0.749
CDK1	LMNA	9606.ENSP00000378699	9606.ENSP00000357283	0	0	0	0	0.108	0.213	0.9	0.555	0.964
CDK1	CDK5	9606.ENSP00000378699	9606.ENSP00000419782	0	0	0.424	0.954	0	0.068	0.9	0.744	0.907
CDK5	NR3C1	9606.ENSP00000419782	9606.ENSP00000231509	0	0	0	0	0.046	0	0.9	0.485	0.946
CDK5	TP53	9606.ENSP00000419782	9606.ENSP00000269305	0	0	0	0	0	0.462	0.9	0.511	0.971
CDK5	MAP2K1	9606.ENSP00000419782	9606.ENSP00000302486	0	0	0.32	0.68	0.062	0.213	0.9	0.424	0.936
CDK5	GSK3B	9606.ENSP00000419782	9606.ENSP00000324806	0	0	0.317	0.824	0.062	0.47	0.9	0.791	0.955
CDK5	HSP90AA1	9606.ENSP00000419782	9606.ENSP00000335153	0	0	0	0	0.081	0.207	0	0.637	0.713
CDK5	MAPT	9606.ENSP00000419782	9606.ENSP00000340820	0	0	0	0	0.062	0.905	0.9	0.765	0.997
CDK5	FYN	9606.ENSP00000419782	9606.ENSP00000346671	0	0	0	0.645	0.049	0.302	0.8	0.7	0.89
CDK5	LMNA	9606.ENSP00000419782	9606.ENSP00000357283	0	0	0	0	0	0	0.9	0.187	0.915
CDK5	GRIN2A	9606.ENSP00000419782	9606.ENSP00000379818	0	0	0	0	0	0.213	0	0.641	0.706
CDK5	GRIN2B	9606.ENSP00000419782	9606.ENSP00000477455	0	0	0	0	0	0	0	0.906	0.907
CHRM1	CHRM2	9606.ENSP00000306490	9606.ENSP00000399745	0	0	0	0.923	0.059	0	0.8	0.805	0.815
CHRM1	F2	9606.ENSP00000306490	9606.ENSP00000308541	0	0	0	0	0	0	0.9	0	0.9
CHRM2	GABRA2	9606.ENSP00000399745	9606.ENSP00000421828	0	0	0	0	0.062	0	0	0.733	0.739
COMT	MAOA	9606.ENSP00000354511	9606.ENSP00000340684	0	0	0	0	0	0	0.9	0.899	0.989
COMT	HTR2A	9606.ENSP00000354511	9606.ENSP00000437737	0	0	0	0	0	0	0	0.769	0.769
COMT	DRD2	9606.ENSP00000354511	9606.ENSP00000354859	0	0	0	0	0	0	0	0.94	0.94
COMT	MAOB	9606.ENSP00000354511	9606.ENSP00000367309	0	0	0	0	0	0	0.9	0.879	0.987
CREB1	MAPK1	9606.ENSP00000387699	9606.ENSP00000215832	0	0	0	0	0	0	0.9	0.733	0.972
CREB1	HMOX1	9606.ENSP00000387699	9606.ENSP00000216117	0	0	0	0	0	0	0.9	0.51	0.948
CREB1	MAPK14	9606.ENSP00000387699	9606.ENSP00000229795	0	0	0	0	0	0.462	0.9	0.642	0.979
CREB1	NR3C1	9606.ENSP00000387699	9606.ENSP00000231509	0	0	0	0	0.062	0.69	0	0.706	0.907
CREB1	TP53	9606.ENSP00000387699	9606.ENSP00000269305	0	0	0	0	0	0.805	0	0.972	0.994
CREB1	GSK3B	9606.ENSP00000387699	9606.ENSP00000324806	0	0	0	0	0.061	0.463	0.8	0.66	0.961
CREB1	CTNNB1	9606.ENSP00000387699	9606.ENSP00000344456	0	0	0	0	0.062	0.675	0	0.756	0.919
CREB1	TBP	9606.ENSP00000387699	9606.ENSP00000375942	0	0	0	0	0	0	0	0.981	0.981
CREB1	IL6	9606.ENSP00000387699	9606.ENSP00000385675	0	0	0	0	0	0	0.9	0.67	0.965
CREB1	GRIN2B	9606.ENSP00000387699	9606.ENSP00000477455	0	0	0	0	0	0	0	0.71	0.71
CREB1	PRKCA	9606.ENSP00000387699	9606.ENSP00000408695	0	0	0	0	0	0	0.6	0.457	0.773
CREB1	ESR1	9606.ENSP00000387699	9606.ENSP00000405330	0	0	0	0	0	0.078	0	0.852	0.858
CREB1	IL10	9606.ENSP00000387699	9606.ENSP00000412237	0	0	0	0	0	0	0.9	0.564	0.954
CREB1	VEGFA	9606.ENSP00000387699	9606.ENSP00000478570	0	0	0	0	0	0.27	0.9	0.564	0.965
CTNNB1	HGF	9606.ENSP00000344456	9606.ENSP00000222390	0	0	0	0	0	0	0.9	0.684	0.967
CTNNB1	GAPDH	9606.ENSP00000344456	9606.ENSP00000229239	0.054	0	0	0	0.063	0.309	0	0.811	0.868
CTNNB1	MAPK14	9606.ENSP00000344456	9606.ENSP00000229795	0	0	0	0	0.065	0.056	0.6	0.557	0.822
CTNNB1	TP53	9606.ENSP00000344456	9606.ENSP00000269305	0	0	0	0	0	0	0	0.863	0.863
CTNNB1	EGFR	9606.ENSP00000344456	9606.ENSP00000275493	0	0	0	0	0.062	0.789	0.9	0.99	0.999
CTNNB1	NOTCH1	9606.ENSP00000344456	9606.ENSP00000277541	0	0	0	0	0.054	0.4	0.9	0.971	0.998
CTNNB1	MMP3	9606.ENSP00000344456	9606.ENSP00000299855	0	0	0	0	0	0.073	0.9	0.592	0.958
CTNNB1	MAP2K1	9606.ENSP00000344456	9606.ENSP00000302486	0	0	0	0	0.083	0.156	0	0.67	0.723
CTNNB1	IRS1	9606.ENSP00000344456	9606.ENSP00000304895	0	0	0	0	0	0.182	0	0.964	0.969
CTNNB1	GSK3B	9606.ENSP00000344456	9606.ENSP00000324806	0	0	0	0	0	0.968	0.9	0.993	0.999
CTNNB1	HDAC6	9606.ENSP00000344456	9606.ENSP00000334061	0	0	0	0	0	0.496	0	0.906	0.951
CTNNB1	ERBB4	9606.ENSP00000344456	9606.ENSP00000342235	0	0	0	0	0.062	0.293	0	0.733	0.808
CTNNB1	MMP9	9606.ENSP00000344456	9606.ENSP00000361405	0	0	0	0	0	0.073	0	0.755	0.763
CTNNB1	PTGS2	9606.ENSP00000344456	9606.ENSP00000356438	0	0	0	0	0	0.27	0	0.737	0.8
CTNNB1	PRKCA	9606.ENSP00000344456	9606.ENSP00000408695	0	0	0	0	0	0.486	0	0.657	0.816
CTNNB1	MAPK8	9606.ENSP00000344456	9606.ENSP00000378974	0	0	0	0	0.102	0.501	0	0.625	0.817
CTNNB1	NR4A2	9606.ENSP00000344456	9606.ENSP00000344479	0	0	0	0	0	0	0	0.863	0.863
CTNNB1	IKBKB	9606.ENSP00000344456	9606.ENSP00000430684	0	0	0	0	0.061	0.712	0	0.61	0.886
CTNNB1	GRIN2B	9606.ENSP00000344456	9606.ENSP00000477455	0	0	0	0	0	0.387	0	0.86	0.91
CTNNB1	TBP	9606.ENSP00000344456	9606.ENSP00000375942	0	0	0	0	0.062	0.056	0	0.953	0.955
CTNNB1	VEGFA	9606.ENSP00000344456	9606.ENSP00000478570	0	0	0	0	0	0	0.9	0.76	0.975
CTNNB1	VDR	9606.ENSP00000344456	9606.ENSP00000447173	0	0	0	0	0	0.056	0	0.985	0.985
CTNNB1	FYN	9606.ENSP00000344456	9606.ENSP00000346671	0	0	0	0	0.053	0.672	0.9	0.749	0.991
CTNNB1	ESR1	9606.ENSP00000344456	9606.ENSP00000405330	0	0	0	0	0	0.345	0	0.988	0.992
CTSD	ESR1	9606.ENSP00000236671	9606.ENSP00000405330	0	0	0	0	0.088	0.056	0.9	0.606	0.961
CYCS	MAPK1	9606.ENSP00000307786	9606.ENSP00000215832	0	0	0	0	0.054	0	0.9	0.52	0.95
CYCS	HMOX1	9606.ENSP00000307786	9606.ENSP00000216117	0	0	0	0	0.064	0	0	0.708	0.716
CYCS	GAPDH	9606.ENSP00000307786	9606.ENSP00000229239	0	0	0	0	0.13	0	0	0.807	0.825
CYCS	HSPB1	9606.ENSP00000307786	9606.ENSP00000248553	0	0	0	0	0	0.462	0.9	0.893	0.993
CYCS	TP53	9606.ENSP00000307786	9606.ENSP00000269305	0	0	0	0	0	0	0	0.859	0.859
CYCS	ITPR1	9606.ENSP00000307786	9606.ENSP00000306253	0	0	0	0	0	0.116	0.36	0.987	0.992
CYCS	FAS	9606.ENSP00000307786	9606.ENSP00000347979	0	0	0	0	0	0	0	0.712	0.712
CYCS	HSP90AA1	9606.ENSP00000307786	9606.ENSP00000335153	0	0	0	0	0.128	0	0	0.691	0.72
CYCS	TNF	9606.ENSP00000307786	9606.ENSP00000398698	0	0	0	0	0	0	0	0.739	0.739
CYCS	SOD2	9606.ENSP00000307786	9606.ENSP00000446252	0	0	0	0	0.125	0	0	0.822	0.838
CYP19A1	CYP3A4	9606.ENSP00000379683	9606.ENSP00000337915	0	0	0.419	0.577	0	0.139	0.9	0.626	0.944
CYP19A1	ESR2	9606.ENSP00000379683	9606.ENSP00000343925	0	0	0	0	0.063	0.073	0	0.879	0.885
CYP19A1	ESR1	9606.ENSP00000379683	9606.ENSP00000405330	0	0	0	0	0	0.073	0	0.919	0.922
CYP1A2	GAPDH	9606.ENSP00000342007	9606.ENSP00000229239	0	0	0	0	0	0	0	0.989	0.989
CYP1A2	CYP2C9	9606.ENSP00000342007	9606.ENSP00000260682	0	0	0.444	0.772	0.077	0	0.9	0.916	0.931
CYP1A2	GSTM1	9606.ENSP00000342007	9606.ENSP00000311469	0	0	0	0	0	0.057	0.65	0.635	0.869
CYP1A2	CYP3A4	9606.ENSP00000342007	9606.ENSP00000337915	0	0	0.442	0.604	0.139	0.077	0.9	0.927	0.954
CYP1A2	CYP2E1	9606.ENSP00000342007	9606.ENSP00000440689	0	0	0.442	0.769	0.062	0	0.9	0.915	0.93
CYP2C9	PLA2G1B	9606.ENSP00000260682	9606.ENSP00000312286	0	0	0	0	0.052	0	0.65	0.178	0.703
CYP2C9	GSTM1	9606.ENSP00000260682	9606.ENSP00000311469	0	0	0	0	0	0.057	0.65	0.518	0.827
CYP2C9	CYP2E1	9606.ENSP00000260682	9606.ENSP00000440689	0	0	0.444	0.961	0.1	0	0.9	0.876	0.91
CYP2C9	PTGS1	9606.ENSP00000260682	9606.ENSP00000354612	0	0	0	0	0.053	0	0.9	0.379	0.936
CYP2C9	PTGS2	9606.ENSP00000260682	9606.ENSP00000356438	0	0	0	0	0.053	0	0.9	0.406	0.938
CYP2C9	CYP3A4	9606.ENSP00000260682	9606.ENSP00000337915	0	0	0.444	0.648	0.247	0.346	0.9	0.927	0.969
CYP2E1	GSTM1	9606.ENSP00000440689	9606.ENSP00000311469	0	0	0	0	0.06	0.057	0.65	0.769	0.918
CYP2E1	HSP90AA1	9606.ENSP00000440689	9606.ENSP00000335153	0	0	0	0	0	0.176	0	0.814	0.841
CYP2E1	CYP3A4	9606.ENSP00000440689	9606.ENSP00000337915	0	0	0.441	0.618	0.062	0.104	0.9	0.918	0.95
CYP2E1	PTGS1	9606.ENSP00000440689	9606.ENSP00000354612	0	0	0	0	0.053	0	0.9	0.247	0.922
CYP2E1	PTGS2	9606.ENSP00000440689	9606.ENSP00000356438	0	0	0	0	0.053	0	0.9	0.471	0.945
CYP3A4	GSTM1	9606.ENSP00000337915	9606.ENSP00000311469	0	0	0	0	0	0.056	0.65	0.561	0.842
CYP3A4	MAOB	9606.ENSP00000337915	9606.ENSP00000367309	0	0	0	0	0.064	0	0.9	0.285	0.927
CYP3A4	MAOA	9606.ENSP00000337915	9606.ENSP00000340684	0	0	0	0	0.064	0	0.9	0.366	0.935
DPP4	TP53	9606.ENSP00000353731	9606.ENSP00000269305	0	0	0	0	0	0	0	0.928	0.928
DPP4	GLP1R	9606.ENSP00000353731	9606.ENSP00000362353	0	0	0	0	0	0	0	0.937	0.938
DRD2	SIGMAR1	9606.ENSP00000354859	9606.ENSP00000277010	0	0	0	0	0	0.37	0	0.974	0.983
DRD2	MAOA	9606.ENSP00000354859	9606.ENSP00000340684	0	0	0	0	0	0	0	0.756	0.757
DRD2	GRIN1	9606.ENSP00000354859	9606.ENSP00000360608	0	0	0	0	0.121	0.078	0	0.767	0.794
DRD2	GRIN2B	9606.ENSP00000354859	9606.ENSP00000477455	0	0	0	0	0.063	0.057	0	0.987	0.988
EGFR	MAPK1	9606.ENSP00000275493	9606.ENSP00000215832	0	0	0	0.577	0	0.44	0.9	0.832	0.962
EGFR	HGF	9606.ENSP00000275493	9606.ENSP00000222390	0	0	0	0	0.062	0	0.6	0.806	0.921
EGFR	IL2	9606.ENSP00000275493	9606.ENSP00000226730	0	0	0	0	0	0	0.6	0.556	0.815
EGFR	IFNG	9606.ENSP00000275493	9606.ENSP00000229135	0	0	0	0	0	0	0.6	0.515	0.798
EGFR	GAPDH	9606.ENSP00000275493	9606.ENSP00000229239	0	0	0	0	0	0.846	0	0.721	0.955
EGFR	MAPK14	9606.ENSP00000275493	9606.ENSP00000229795	0	0	0	0.577	0	0.736	0	0.647	0.807
EGFR	NR3C1	9606.ENSP00000275493	9606.ENSP00000231509	0	0	0	0	0	0.664	0	0.394	0.788
EGFR	HSPB1	9606.ENSP00000275493	9606.ENSP00000248553	0	0	0	0	0.089	0.68	0	0.468	0.831
EGFR	TLR2	9606.ENSP00000275493	9606.ENSP00000260010	0	0	0	0	0	0.71	0	0.448	0.833
EGFR	TP53	9606.ENSP00000275493	9606.ENSP00000269305	0	0	0	0	0	0.279	0	0.877	0.908
EGFR	PTGS2	9606.ENSP00000275493	9606.ENSP00000356438	0	0	0	0	0.062	0	0	0.7	0.706
EGFR	TNF	9606.ENSP00000275493	9606.ENSP00000398698	0	0	0	0	0.063	0	0	0.704	0.712
EGFR	MAPK8	9606.ENSP00000275493	9606.ENSP00000378974	0	0	0	0.563	0	0.642	0	0.591	0.731
EGFR	MMP9	9606.ENSP00000275493	9606.ENSP00000361405	0	0	0	0	0	0	0	0.733	0.733
EGFR	MAPT	9606.ENSP00000275493	9606.ENSP00000340820	0	0	0	0	0.063	0.642	0	0.322	0.752
EGFR	ESR2	9606.ENSP00000275493	9606.ENSP00000343925	0	0	0	0	0	0.316	0	0.663	0.759
EGFR	IL10	9606.ENSP00000275493	9606.ENSP00000412237	0	0	0	0	0	0	0.6	0.521	0.8
EGFR	NOTCH1	9606.ENSP00000275493	9606.ENSP00000277541	0	0	0	0	0	0.229	0	0.793	0.834
EGFR	MMP3	9606.ENSP00000275493	9606.ENSP00000299855	0	0	0	0	0.076	0	0.65	0.541	0.838
EGFR	TLR4	9606.ENSP00000275493	9606.ENSP00000363089	0	0	0	0	0	0.317	0	0.773	0.838
EGFR	IL6	9606.ENSP00000275493	9606.ENSP00000385675	0	0	0	0	0	0	0.6	0.683	0.867
EGFR	HDAC6	9606.ENSP00000275493	9606.ENSP00000334061	0	0	0	0	0	0.743	0	0.563	0.883
EGFR	PRKCB	9606.ENSP00000275493	9606.ENSP00000305355	0	0	0	0.553	0.049	0.282	0.9	0.325	0.935
EGFR	FYN	9606.ENSP00000275493	9606.ENSP00000346671	0	0	0	0.676	0	0.245	0.9	0.682	0.938
EGFR	VEGFA	9606.ENSP00000275493	9606.ENSP00000478570	0	0	0	0	0.089	0	0.6	0.861	0.944
EGFR	FAS	9606.ENSP00000275493	9606.ENSP00000347979	0	0	0	0	0	0.213	0	0.935	0.946
EGFR	IRS1	9606.ENSP00000275493	9606.ENSP00000304895	0	0	0	0	0.106	0.251	0.6	0.872	0.961
EGFR	PLAU	9606.ENSP00000275493	9606.ENSP00000361850	0	0	0	0	0.088	0	0.9	0.626	0.962
EGFR	ERBB4	9606.ENSP00000275493	9606.ENSP00000342235	0	0	0	0.946	0.062	0.757	0.9	0.99	0.976
EGFR	MTOR	9606.ENSP00000275493	9606.ENSP00000354558	0	0	0	0	0.062	0.197	0.9	0.751	0.978
EGFR	PTK2B	9606.ENSP00000275493	9606.ENSP00000380638	0	0	0	0.603	0.064	0.718	0.9	0.845	0.98
EGFR	PRKCA	9606.ENSP00000275493	9606.ENSP00000408695	0	0	0	0.557	0.049	0.751	0.9	0.639	0.981
EGFR	ESR1	9606.ENSP00000275493	9606.ENSP00000405330	0	0	0	0	0	0.696	0	0.988	0.996
EGFR	HSP90AA1	9606.ENSP00000275493	9606.ENSP00000335153	0	0	0	0	0	0.884	0.9	0.989	0.999
ERBB4	MAPK1	9606.ENSP00000342235	9606.ENSP00000215832	0	0	0	0.583	0	0.318	0.9	0.521	0.943
ERBB4	HGF	9606.ENSP00000342235	9606.ENSP00000222390	0	0	0	0	0.062	0	0.6	0.429	0.767
ERBB4	TP53	9606.ENSP00000342235	9606.ENSP00000269305	0	0	0	0	0	0.27	0	0.607	0.701
ERBB4	NOTCH1	9606.ENSP00000342235	9606.ENSP00000277541	0	0	0	0	0	0.229	0	0.687	0.749
ERBB4	PRKCB	9606.ENSP00000342235	9606.ENSP00000305355	0	0	0	0.553	0.049	0.057	0.9	0.173	0.908
ERBB4	HSP90AA1	9606.ENSP00000342235	9606.ENSP00000335153	0	0	0	0	0	0.45	0.9	0.54	0.972
ERBB4	ESR2	9606.ENSP00000342235	9606.ENSP00000343925	0	0	0	0	0	0.102	0	0.715	0.733
ERBB4	VEGFA	9606.ENSP00000342235	9606.ENSP00000478570	0	0	0	0	0	0	0.6	0.508	0.794
ERBB4	GRIN1	9606.ENSP00000342235	9606.ENSP00000360608	0	0	0	0	0.157	0.27	0.5	0.599	0.86
ERBB4	PRKCA	9606.ENSP00000342235	9606.ENSP00000408695	0	0	0	0.559	0.049	0.057	0.9	0.238	0.911
ERBB4	FYN	9606.ENSP00000342235	9606.ENSP00000346671	0	0	0	0.698	0	0.425	0.9	0.743	0.953
ERBB4	GRIN2A	9606.ENSP00000342235	9606.ENSP00000379818	0	0	0	0	0.12	0	0.9	0.551	0.957
ERBB4	GRIN2B	9606.ENSP00000342235	9606.ENSP00000477455	0	0	0	0	0.13	0	0.9	0.662	0.968
ERBB4	ESR1	9606.ENSP00000342235	9606.ENSP00000405330	0	0	0	0	0	0.316	0.5	0.951	0.982
ESR1	MAPK1	9606.ENSP00000405330	9606.ENSP00000215832	0	0	0	0	0	0.699	0.9	0.532	0.984
ESR1	GAPDH	9606.ENSP00000405330	9606.ENSP00000229239	0	0	0	0	0	0.058	0.9	0.692	0.968
ESR1	MAPK14	9606.ENSP00000405330	9606.ENSP00000229795	0	0	0	0	0	0.264	0.9	0.458	0.956
ESR1	NR3C1	9606.ENSP00000405330	9606.ENSP00000231509	0	0	0	0.66	0	0	0.9	0.89	0.93
ESR1	HSPB1	9606.ENSP00000405330	9606.ENSP00000248553	0	0	0	0	0	0.346	0.9	0.422	0.958
ESR1	IL1B	9606.ENSP00000405330	9606.ENSP00000263341	0	0	0	0	0	0	0	0.729	0.729
ESR1	TP53	9606.ENSP00000405330	9606.ENSP00000269305	0	0	0	0	0	0.835	0	0.968	0.994
ESR1	IRS1	9606.ENSP00000405330	9606.ENSP00000304895	0	0	0	0	0	0.27	0	0.961	0.971
ESR1	HSP90AA1	9606.ENSP00000405330	9606.ENSP00000335153	0	0	0	0	0	0.887	0.6	0.989	0.999
ESR1	ESR2	9606.ENSP00000405330	9606.ENSP00000343925	0	0	0	0.925	0	0.873	0.9	0.991	0.987
ESR1	MTOR	9606.ENSP00000405330	9606.ENSP00000354558	0	0	0	0	0	0.285	0	0.712	0.785
ESR1	TBP	9606.ENSP00000405330	9606.ENSP00000375942	0	0	0	0	0	0.496	0.72	0.914	0.986
ESR1	MAPK8	9606.ENSP00000405330	9606.ENSP00000378974	0	0	0	0	0	0	0.8	0.456	0.886
ESR2	MAPK1	9606.ENSP00000343925	9606.ENSP00000215832	0	0	0	0	0	0.317	0.8	0.304	0.896
ESR2	MAPK14	9606.ENSP00000343925	9606.ENSP00000229795	0	0	0	0	0.062	0.104	0.8	0.244	0.855
ESR2	TP53	9606.ENSP00000343925	9606.ENSP00000269305	0	0	0	0	0	0	0	0.881	0.881
ESR2	HSP90AA1	9606.ENSP00000343925	9606.ENSP00000335153	0	0	0	0	0	0.285	0.6	0.886	0.964
ESR2	MAPK8	9606.ENSP00000343925	9606.ENSP00000378974	0	0	0	0	0.062	0	0.8	0.232	0.843
F2	MAPK1	9606.ENSP00000308541	9606.ENSP00000215832	0	0	0	0	0	0.056	0.9	0.204	0.918
F2	MAP2K1	9606.ENSP00000308541	9606.ENSP00000302486	0	0	0	0	0	0.147	0.9	0.133	0.919
F2	PPARA	9606.ENSP00000308541	9606.ENSP00000385523	0	0	0	0	0.064	0	0.9	0.202	0.918
F2	PLAU	9606.ENSP00000308541	9606.ENSP00000361850	0	0	0.415	0.645	0	0.213	0.9	0.467	0.94
FAS	IL2	9606.ENSP00000347979	9606.ENSP00000226730	0	0	0	0	0	0	0	0.7	0.7
FAS	HSPB1	9606.ENSP00000347979	9606.ENSP00000248553	0	0	0	0	0	0	0.9	0.271	0.924
FAS	TP53	9606.ENSP00000347979	9606.ENSP00000269305	0	0	0	0	0.063	0	0.9	0.682	0.967
FAS	FYN	9606.ENSP00000347979	9606.ENSP00000346671	0	0	0	0	0	0.669	0	0.271	0.748
FAS	MAPK8	9606.ENSP00000347979	9606.ENSP00000378974	0	0	0	0	0	0.677	0	0.37	0.787
FAS	TNF	9606.ENSP00000347979	9606.ENSP00000398698	0	0	0	0	0.089	0.283	0	0.753	0.825
FAS	IKBKB	9606.ENSP00000347979	9606.ENSP00000430684	0	0	0	0	0.062	0	0.9	0.298	0.928
FYN	MAPK1	9606.ENSP00000346671	9606.ENSP00000215832	0	0	0.313	0.616	0.062	0.148	0.9	0.539	0.938
FYN	IL2	9606.ENSP00000346671	9606.ENSP00000226730	0	0	0	0	0	0	0.9	0.519	0.949
FYN	MAPK14	9606.ENSP00000346671	9606.ENSP00000229795	0	0	0.239	0.622	0.049	0.148	0.9	0.462	0.932
FYN	IRS1	9606.ENSP00000346671	9606.ENSP00000304895	0	0	0	0	0.055	0.513	0	0.831	0.915
FYN	GSK3B	9606.ENSP00000346671	9606.ENSP00000324806	0	0	0	0.562	0	0.077	0.9	0.484	0.923
FYN	HSP90AA1	9606.ENSP00000346671	9606.ENSP00000335153	0	0	0	0	0	0.554	0.65	0.821	0.969
FYN	MAPT	9606.ENSP00000346671	9606.ENSP00000340820	0	0	0	0	0	0.883	0	0.98	0.997
FYN	GRIN1	9606.ENSP00000346671	9606.ENSP00000360608	0	0	0	0	0.062	0.4	0.5	0.725	0.912
FYN	PIK3CG	9606.ENSP00000346671	9606.ENSP00000352121	0	0	0	0	0.062	0.104	0.9	0.302	0.933
FYN	MAPK8	9606.ENSP00000346671	9606.ENSP00000378974	0	0	0.345	0.572	0.063	0.143	0.9	0.43	0.937
FYN	VEGFA	9606.ENSP00000346671	9606.ENSP00000478570	0	0	0	0	0	0	0.9	0.413	0.938
FYN	PTK2B	9606.ENSP00000346671	9606.ENSP00000380638	0	0	0	0.714	0.062	0.85	0.9	0.878	0.988
FYN	GRIN2A	9606.ENSP00000346671	9606.ENSP00000379818	0	0	0	0	0	0.838	0.9	0.846	0.997
FYN	GRIN2B	9606.ENSP00000346671	9606.ENSP00000477455	0	0	0	0	0.062	0.685	0.9	0.951	0.998
G6PD	GAPDH	9606.ENSP00000377192	9606.ENSP00000229239	0.107	0	0	0	0.099	0.524	0.8	0.726	0.975
G6PD	TP53	9606.ENSP00000377192	9606.ENSP00000269305	0	0	0	0	0.062	0	0.8	0.984	0.996
GAPDH	NOS2	9606.ENSP00000229239	9606.ENSP00000327251	0	0	0	0	0.068	0.27	0	0.594	0.7
GAPDH	MAPT	9606.ENSP00000229239	9606.ENSP00000340820	0	0	0	0	0	0.27	0	0.611	0.703
GAPDH	NLRP3	9606.ENSP00000229239	9606.ENSP00000337383	0	0	0	0	0	0	0	0.709	0.709
GAPDH	GSK3B	9606.ENSP00000229239	9606.ENSP00000324806	0	0	0	0	0.088	0.151	0	0.655	0.71
GAPDH	TLR4	9606.ENSP00000229239	9606.ENSP00000363089	0	0	0	0	0	0.104	0	0.713	0.732
GAPDH	SOD2	9606.ENSP00000229239	9606.ENSP00000446252	0.185	0	0	0	0.082	0	0	0.689	0.747
GAPDH	IL10	9606.ENSP00000229239	9606.ENSP00000412237	0	0	0	0	0	0	0	0.764	0.764
GAPDH	VEGFA	9606.ENSP00000229239	9606.ENSP00000478570	0	0	0	0	0	0	0	0.766	0.766
GAPDH	MMP9	9606.ENSP00000229239	9606.ENSP00000361405	0	0	0	0	0	0	0	0.768	0.768
GAPDH	TBP	9606.ENSP00000229239	9606.ENSP00000375942	0	0	0	0	0.063	0	0	0.805	0.81
GAPDH	TNF	9606.ENSP00000229239	9606.ENSP00000398698	0	0	0	0	0	0	0	0.835	0.835
GAPDH	IL1B	9606.ENSP00000229239	9606.ENSP00000263341	0	0	0	0	0	0	0	0.837	0.837
GAPDH	IL6	9606.ENSP00000229239	9606.ENSP00000385675	0	0	0	0	0	0	0	0.841	0.841
GAPDH	TP53	9606.ENSP00000229239	9606.ENSP00000269305	0	0	0	0	0	0.27	0	0.869	0.901
GAPDH	HSP90AA1	9606.ENSP00000229239	9606.ENSP00000335153	0	0	0	0	0.266	0.322	0	0.837	0.912
GARS	HDAC6	9606.ENSP00000373918	9606.ENSP00000334061	0	0	0	0	0.063	0.27	0	0.715	0.788
GRIN1	PTK2B	9606.ENSP00000360608	9606.ENSP00000380638	0	0	0	0	0.087	0.368	0.54	0.25	0.774
GRIN1	NOS1	9606.ENSP00000360608	9606.ENSP00000477999	0	0	0	0	0.063	0.394	0.8	0.819	0.976
GRIN1	GRIN2A	9606.ENSP00000360608	9606.ENSP00000379818	0	0	0	0.687	0.265	0.998	0.9	0.993	0.999
GRIN1	GRIN2B	9606.ENSP00000360608	9606.ENSP00000477455	0	0	0	0.697	0.269	0.992	0.9	0.993	0.999
GRIN2A	PRKCA	9606.ENSP00000379818	9606.ENSP00000408695	0	0	0	0	0.062	0.265	0	0.623	0.717
GRIN2A	NOS1	9606.ENSP00000379818	9606.ENSP00000477999	0	0	0	0	0.062	0.354	0.8	0.688	0.957
GRIN2A	PTK2B	9606.ENSP00000379818	9606.ENSP00000380638	0	0	0	0	0.076	0.526	0.54	0.892	0.975
GRIN2A	GRIN2B	9606.ENSP00000379818	9606.ENSP00000477455	0	0	0	0.945	0.176	0.714	0.9	0.99	0.975
GRIN2B	PTK2B	9606.ENSP00000477455	9606.ENSP00000380638	0	0	0	0	0.076	0.368	0.54	0.561	0.866
GRIN2B	PRKCA	9606.ENSP00000477455	9606.ENSP00000408695	0	0	0	0	0	0.527	0	0.577	0.791
GRIN2B	NOS1	9606.ENSP00000477455	9606.ENSP00000477999	0	0	0	0	0.096	0.393	0.8	0.943	0.993
GSK3B	NR3C1	9606.ENSP00000324806	9606.ENSP00000231509	0	0	0	0	0	0.077	0.9	0.321	0.931
GSK3B	PIN1	9606.ENSP00000324806	9606.ENSP00000247970	0	0	0	0	0.061	0.06	0.9	0.536	0.953
GSK3B	TP53	9606.ENSP00000324806	9606.ENSP00000269305	0	0	0	0	0	0.866	0.9	0.973	0.999
GSK3B	NOTCH1	9606.ENSP00000324806	9606.ENSP00000277541	0	0	0	0	0	0.352	0	0.62	0.744
GSK3B	MAP2K1	9606.ENSP00000324806	9606.ENSP00000302486	0	0	0.252	0.6	0.063	0.178	0.8	0.525	0.878
GSK3B	IRS1	9606.ENSP00000324806	9606.ENSP00000304895	0	0	0	0	0	0.339	0	0.651	0.759
GSK3B	GYS1	9606.ENSP00000324806	9606.ENSP00000317904	0	0	0	0	0.114	0.783	0.9	0.443	0.987
GSK3B	MTOR	9606.ENSP00000324806	9606.ENSP00000354558	0	0	0	0	0.062	0.108	0	0.827	0.843
GSK3B	HSP90AA1	9606.ENSP00000324806	9606.ENSP00000335153	0	0	0	0	0	0.64	0	0.613	0.855
GSK3B	PTK2B	9606.ENSP00000324806	9606.ENSP00000380638	0	0	0	0.574	0	0.078	0.9	0.318	0.915
GSK3B	TBP	9606.ENSP00000324806	9606.ENSP00000375942	0	0	0	0	0.055	0	0.9	0.189	0.916
GSK3B	MAPT	9606.ENSP00000324806	9606.ENSP00000340820	0	0	0	0	0.062	0.994	0.9	0.75	0.999
GYS1	PYGL	9606.ENSP00000317904	9606.ENSP00000216392	0	0	0	0	0.512	0.104	0	0.788	0.899
HDAC6	NR3C1	9606.ENSP00000334061	9606.ENSP00000231509	0	0	0	0	0	0.298	0.9	0.595	0.969
HDAC6	TP53	9606.ENSP00000334061	9606.ENSP00000269305	0	0	0	0	0	0.056	0	0.944	0.945
HDAC6	NOTCH1	9606.ENSP00000334061	9606.ENSP00000277541	0	0	0	0	0.062	0.059	0.65	0.29	0.751
HDAC6	MAPT	9606.ENSP00000334061	9606.ENSP00000340820	0	0	0	0	0	0.684	0	0.565	0.857
HDAC6	NLRP3	9606.ENSP00000334061	9606.ENSP00000337383	0	0	0	0	0	0.27	0	0.814	0.858
HDAC6	HSP90AA1	9606.ENSP00000334061	9606.ENSP00000335153	0	0	0	0	0.053	0.885	0.9	0.991	0.999
HGF	MAPK1	9606.ENSP00000222390	9606.ENSP00000215832	0	0	0	0	0	0.056	0.9	0.307	0.928
HGF	MAPK8	9606.ENSP00000222390	9606.ENSP00000378974	0	0	0	0	0	0	0.9	0.292	0.926
HGF	VEGFA	9606.ENSP00000222390	9606.ENSP00000478570	0	0	0	0	0	0	0.5	0.86	0.927
HGF	PLAU	9606.ENSP00000222390	9606.ENSP00000361850	0	0	0	0.666	0	0.213	0.9	0.602	0.933
HGF	IL17A	9606.ENSP00000222390	9606.ENSP00000344192	0	0	0	0	0	0	0.9	0.465	0.944
HGF	MMP3	9606.ENSP00000222390	9606.ENSP00000299855	0	0	0	0	0.069	0	0.9	0.519	0.951
HGF	MMP1	9606.ENSP00000222390	9606.ENSP00000322788	0	0	0	0	0.067	0	0.9	0.527	0.952
HGF	IL10	9606.ENSP00000222390	9606.ENSP00000412237	0	0	0	0	0	0	0.9	0.666	0.965
HGF	MMP9	9606.ENSP00000222390	9606.ENSP00000361405	0	0	0	0	0.062	0	0.9	0.705	0.97
HGF	IL6	9606.ENSP00000222390	9606.ENSP00000385675	0	0	0	0	0.06	0	0.9	0.736	0.973
HMOX1	NOS2	9606.ENSP00000216117	9606.ENSP00000327251	0	0	0	0	0	0.177	0	0.667	0.714
HMOX1	SOD2	9606.ENSP00000216117	9606.ENSP00000446252	0.071	0	0	0	0.064	0	0	0.722	0.737
HMOX1	PTGS2	9606.ENSP00000216117	9606.ENSP00000356438	0	0	0	0	0.076	0	0	0.745	0.754
HMOX1	IL1B	9606.ENSP00000216117	9606.ENSP00000263341	0	0	0	0	0.07	0	0	0.76	0.767
HMOX1	NOS1	9606.ENSP00000216117	9606.ENSP00000477999	0	0	0	0	0	0.324	0	0.672	0.769
HMOX1	TNF	9606.ENSP00000216117	9606.ENSP00000398698	0	0	0	0	0	0	0	0.775	0.775
HMOX1	IL6	9606.ENSP00000216117	9606.ENSP00000385675	0	0	0	0	0.073	0	0	0.78	0.787
HMOX1	MAPK14	9606.ENSP00000216117	9606.ENSP00000229795	0	0	0	0	0	0	0.9	0.407	0.938
HSP90AA1	MAPK1	9606.ENSP00000335153	9606.ENSP00000215832	0	0	0	0	0.062	0.365	0.9	0.705	0.98
HSP90AA1	IL2	9606.ENSP00000335153	9606.ENSP00000226730	0	0	0	0	0	0	0.9	0.502	0.948
HSP90AA1	IFNG	9606.ENSP00000335153	9606.ENSP00000229135	0	0	0	0	0	0	0.9	0.338	0.931
HSP90AA1	NR3C1	9606.ENSP00000335153	9606.ENSP00000231509	0	0	0	0	0	0.923	0.9	0.989	0.999
HSP90AA1	HSPB1	9606.ENSP00000335153	9606.ENSP00000248553	0	0	0	0	0.065	0.347	0	0.949	0.966
HSP90AA1	TLR2	9606.ENSP00000335153	9606.ENSP00000260010	0	0	0	0	0	0.056	0	0.796	0.799
HSP90AA1	KCNH2	9606.ENSP00000335153	9606.ENSP00000262186	0	0	0	0	0	0.835	0	0.899	0.982
HSP90AA1	TP53	9606.ENSP00000335153	9606.ENSP00000269305	0	0	0	0	0.049	0.899	0.9	0.989	0.999
HSP90AA1	NOS2	9606.ENSP00000335153	9606.ENSP00000327251	0	0	0	0	0.062	0.299	0.9	0.513	0.963
HSP90AA1	IL6	9606.ENSP00000335153	9606.ENSP00000385675	0	0	0	0	0	0	0	0.776	0.776
HSP90AA1	MAPT	9606.ENSP00000335153	9606.ENSP00000340820	0	0	0	0	0	0.759	0	0.764	0.941
HSP90AA1	PTK2B	9606.ENSP00000335153	9606.ENSP00000380638	0	0	0	0	0	0.129	0.9	0.424	0.945
HSP90AA1	PRKCA	9606.ENSP00000335153	9606.ENSP00000408695	0	0	0	0	0	0.288	0.9	0.325	0.947
HSP90AA1	NOS1	9606.ENSP00000335153	9606.ENSP00000477999	0	0	0	0	0.062	0.231	0	0.948	0.959
HSP90AA1	TLR4	9606.ENSP00000335153	9606.ENSP00000363089	0	0	0	0	0	0.056	0	0.971	0.972
HSP90AA1	MTOR	9606.ENSP00000335153	9606.ENSP00000354558	0	0	0	0	0	0.092	0.9	0.763	0.976
HSP90AA1	VEGFA	9606.ENSP00000335153	9606.ENSP00000478570	0	0	0	0	0	0.27	0.9	0.872	0.989
HSP90AA1	PPARA	9606.ENSP00000335153	9606.ENSP00000385523	0	0	0	0	0	0.51	0.9	0.869	0.993
HSP90AA1	IKBKB	9606.ENSP00000335153	9606.ENSP00000430684	0	0	0	0	0	0.723	0	0.983	0.995
HSP90AA1	NLRP3	9606.ENSP00000335153	9606.ENSP00000337383	0	0	0	0	0	0.27	0.8	0.978	0.996
HSPB1	MAPK14	9606.ENSP00000248553	9606.ENSP00000229795	0	0	0	0	0	0.363	0.9	0.794	0.985
HSPB1	VEGFA	9606.ENSP00000248553	9606.ENSP00000478570	0	0	0	0	0.049	0.101	0	0.704	0.725
HSPB1	MAPT	9606.ENSP00000248553	9606.ENSP00000340820	0	0	0	0	0	0.27	0	0.699	0.771
HSPB1	TP53	9606.ENSP00000248553	9606.ENSP00000269305	0	0	0	0	0	0.848	0	0.76	0.962
HTR2A	MAOA	9606.ENSP00000437737	9606.ENSP00000340684	0	0	0	0	0	0	0	0.782	0.782
IFNG	IL2	9606.ENSP00000229135	9606.ENSP00000226730	0	0	0	0	0.087	0	0	0.902	0.907
IFNG	NOS2	9606.ENSP00000229135	9606.ENSP00000327251	0	0	0	0	0	0	0	0.764	0.764
IFNG	IL1A	9606.ENSP00000229135	9606.ENSP00000263339	0	0	0	0	0	0	0	0.768	0.768
IFNG	TLR2	9606.ENSP00000229135	9606.ENSP00000260010	0	0	0	0	0.063	0	0	0.78	0.785
IFNG	TLR4	9606.ENSP00000229135	9606.ENSP00000363089	0	0	0	0	0	0	0	0.798	0.798
IFNG	IL18	9606.ENSP00000229135	9606.ENSP00000280357	0	0	0	0	0	0	0	0.845	0.845
IFNG	IL17A	9606.ENSP00000229135	9606.ENSP00000344192	0	0	0	0	0.099	0	0	0.895	0.902
IFNG	IL1B	9606.ENSP00000229135	9606.ENSP00000263341	0	0	0	0	0.08	0	0	0.903	0.907
IFNG	TNF	9606.ENSP00000229135	9606.ENSP00000398698	0	0	0	0	0.152	0.213	0	0.915	0.938
IFNG	IL6	9606.ENSP00000229135	9606.ENSP00000385675	0	0	0	0	0.066	0	0	0.942	0.943
IFNG	IL10	9606.ENSP00000229135	9606.ENSP00000412237	0	0	0	0	0.066	0	0	0.95	0.951
IKBKB	TLR2	9606.ENSP00000430684	9606.ENSP00000260010	0	0	0	0	0	0.089	0.9	0.6	0.96
IKBKB	IL1B	9606.ENSP00000430684	9606.ENSP00000263341	0	0	0	0	0	0.056	0	0.726	0.73
IKBKB	TP53	9606.ENSP00000430684	9606.ENSP00000269305	0	0	0	0	0	0.495	0	0.75	0.868
IKBKB	IRS1	9606.ENSP00000430684	9606.ENSP00000304895	0	0	0	0	0	0.513	0.8	0.772	0.975
IKBKB	PRKCB	9606.ENSP00000430684	9606.ENSP00000305355	0	0	0	0.565	0	0.688	0.9	0.431	0.973
IKBKB	MTOR	9606.ENSP00000430684	9606.ENSP00000354558	0	0	0	0	0.062	0.519	0	0.508	0.759
IKBKB	TLR4	9606.ENSP00000430684	9606.ENSP00000363089	0	0	0	0	0	0.089	0.9	0.707	0.971
IKBKB	IL6	9606.ENSP00000430684	9606.ENSP00000385675	0	0	0	0	0.049	0	0	0.73	0.733
IKBKB	TNF	9606.ENSP00000430684	9606.ENSP00000398698	0	0	0	0	0.062	0.696	0.9	0.811	0.993
IKBKB	PRKCA	9606.ENSP00000430684	9606.ENSP00000408695	0	0	0	0.567	0	0.285	0.9	0.325	0.935
IL10	MPO	9606.ENSP00000412237	9606.ENSP00000225275	0	0	0	0	0	0	0	0.76	0.76
IL10	IL2	9606.ENSP00000412237	9606.ENSP00000226730	0	0	0	0	0	0	0	0.918	0.918
IL10	TLR2	9606.ENSP00000412237	9606.ENSP00000260010	0	0	0	0	0.062	0.064	0	0.888	0.893
IL10	IL1A	9606.ENSP00000412237	9606.ENSP00000263339	0	0	0	0	0.064	0	0.9	0.877	0.987
IL10	IL1B	9606.ENSP00000412237	9606.ENSP00000263341	0	0	0	0	0.086	0	0.9	0.959	0.995
IL10	IL18	9606.ENSP00000412237	9606.ENSP00000280357	0	0	0	0	0.062	0	0.9	0.882	0.988
IL10	MMP3	9606.ENSP00000412237	9606.ENSP00000299855	0	0	0	0	0.052	0	0.9	0.611	0.959
IL10	MMP1	9606.ENSP00000412237	9606.ENSP00000322788	0	0	0	0	0.052	0	0.9	0.565	0.955
IL10	NOS2	9606.ENSP00000412237	9606.ENSP00000327251	0	0	0	0	0	0	0	0.741	0.741
IL10	IL17A	9606.ENSP00000412237	9606.ENSP00000344192	0	0	0	0	0.065	0	0.9	0.949	0.994
IL10	PTGS2	9606.ENSP00000412237	9606.ENSP00000356438	0	0	0	0	0.062	0	0	0.752	0.757
IL10	MMP9	9606.ENSP00000412237	9606.ENSP00000361405	0	0	0	0	0	0	0.9	0.758	0.974
IL10	TLR4	9606.ENSP00000412237	9606.ENSP00000363089	0	0	0	0	0	0.121	0	0.889	0.898
IL10	IL6	9606.ENSP00000412237	9606.ENSP00000385675	0	0	0	0	0.073	0	0.3	0.96	0.972
IL10	TNF	9606.ENSP00000412237	9606.ENSP00000398698	0	0	0	0	0.097	0	0.9	0.959	0.996
IL10	VEGFA	9606.ENSP00000412237	9606.ENSP00000478570	0	0	0	0	0	0	0.9	0.845	0.983
IL17A	IL2	9606.ENSP00000344192	9606.ENSP00000226730	0	0	0	0	0.077	0.457	0	0.883	0.936
IL17A	TLR2	9606.ENSP00000344192	9606.ENSP00000260010	0	0	0	0	0.062	0	0	0.841	0.845
IL17A	IL1A	9606.ENSP00000344192	9606.ENSP00000263339	0	0	0	0	0	0	0	0.807	0.807
IL17A	IL1B	9606.ENSP00000344192	9606.ENSP00000263341	0	0	0	0	0	0	0	0.948	0.949
IL17A	IL18	9606.ENSP00000344192	9606.ENSP00000280357	0	0	0	0	0	0	0	0.826	0.826
IL17A	MMP3	9606.ENSP00000344192	9606.ENSP00000299855	0	0	0	0	0	0	0.9	0.576	0.955
IL17A	MMP1	9606.ENSP00000344192	9606.ENSP00000322788	0	0	0	0	0	0	0.9	0.495	0.947
IL17A	NLRP3	9606.ENSP00000344192	9606.ENSP00000337383	0	0	0	0	0	0	0	0.705	0.705
IL17A	TLR4	9606.ENSP00000344192	9606.ENSP00000363089	0	0	0	0	0.062	0	0	0.769	0.774
IL17A	MMP9	9606.ENSP00000344192	9606.ENSP00000361405	0	0	0	0	0	0	0.9	0.663	0.964
IL17A	VEGFA	9606.ENSP00000344192	9606.ENSP00000478570	0	0	0	0	0	0	0.9	0.739	0.972
IL17A	TNF	9606.ENSP00000344192	9606.ENSP00000398698	0	0	0	0	0	0	0	0.989	0.989
IL17A	IL6	9606.ENSP00000344192	9606.ENSP00000385675	0	0	0	0	0.062	0	0.9	0.949	0.994
IL18	IL2	9606.ENSP00000280357	9606.ENSP00000226730	0	0	0	0	0	0	0	0.985	0.985
IL18	TLR2	9606.ENSP00000280357	9606.ENSP00000260010	0	0	0	0	0.076	0	0	0.746	0.756
IL18	IL1A	9606.ENSP00000280357	9606.ENSP00000263339	0	0	0	0	0.062	0	0.9	0.805	0.98
IL18	IL1B	9606.ENSP00000280357	9606.ENSP00000263341	0	0	0	0	0.096	0	0.9	0.944	0.994
IL18	TLR4	9606.ENSP00000280357	9606.ENSP00000363089	0	0	0	0	0.063	0	0	0.806	0.811
IL18	NLRP3	9606.ENSP00000280357	9606.ENSP00000337383	0	0	0	0	0.085	0	0	0.927	0.931
IL18	MAPK8	9606.ENSP00000280357	9606.ENSP00000378974	0	0	0	0	0	0	0.9	0.368	0.934
IL18	IL6	9606.ENSP00000280357	9606.ENSP00000385675	0	0	0	0	0	0	0.9	0.89	0.988
IL18	TNF	9606.ENSP00000280357	9606.ENSP00000398698	0	0	0	0	0	0	0.9	0.889	0.988
IL1A	IL2	9606.ENSP00000263339	9606.ENSP00000226730	0	0	0	0	0	0	0	0.845	0.845
IL1A	VEGFA	9606.ENSP00000263339	9606.ENSP00000478570	0	0	0	0	0	0	0	0.716	0.716
IL1A	PTGS2	9606.ENSP00000263339	9606.ENSP00000356438	0	0	0	0	0.212	0	0	0.681	0.737
IL1A	TLR4	9606.ENSP00000263339	9606.ENSP00000363089	0	0	0	0	0.062	0	0	0.841	0.844
IL1A	TNF	9606.ENSP00000263339	9606.ENSP00000398698	0	0	0	0	0.289	0	0.5	0.917	0.968
IL1A	IL6	9606.ENSP00000263339	9606.ENSP00000385675	0	0	0	0	0.376	0	0.9	0.91	0.993
IL1A	IL1B	9606.ENSP00000263339	9606.ENSP00000263341	0	0	0	0	0.761	0	0.8	0.916	0.995
IL1B	MPO	9606.ENSP00000263341	9606.ENSP00000225275	0	0	0	0	0.098	0	0	0.833	0.843
IL1B	IL2	9606.ENSP00000263341	9606.ENSP00000226730	0	0	0	0	0	0	0	0.876	0.876
IL1B	MAPK14	9606.ENSP00000263341	9606.ENSP00000229795	0	0	0	0	0	0	0.9	0.734	0.972
IL1B	TLR2	9606.ENSP00000263341	9606.ENSP00000260010	0	0	0	0	0.28	0	0	0.883	0.912
IL1B	MMP1	9606.ENSP00000263341	9606.ENSP00000322788	0	0	0	0	0.128	0.058	0	0.742	0.77
IL1B	NOS2	9606.ENSP00000263341	9606.ENSP00000327251	0	0	0	0	0.068	0	0	0.807	0.813
IL1B	MMP3	9606.ENSP00000263341	9606.ENSP00000299855	0	0	0	0	0.107	0.058	0	0.809	0.825
IL1B	VEGFA	9606.ENSP00000263341	9606.ENSP00000478570	0	0	0	0	0	0	0	0.857	0.857
IL1B	MMP9	9606.ENSP00000263341	9606.ENSP00000361405	0	0	0	0	0.2	0.058	0	0.856	0.882
IL1B	TLR4	9606.ENSP00000263341	9606.ENSP00000363089	0	0	0	0	0.16	0	0	0.917	0.927
IL1B	PTGS2	9606.ENSP00000263341	9606.ENSP00000356438	0	0	0	0	0.561	0	0	0.877	0.944
IL1B	TNF	9606.ENSP00000263341	9606.ENSP00000398698	0	0	0	0	0.462	0	0.5	0.942	0.983
IL1B	NLRP3	9606.ENSP00000263341	9606.ENSP00000337383	0	0	0	0	0.232	0	0.8	0.92	0.986
IL1B	IL6	9606.ENSP00000263341	9606.ENSP00000385675	0	0	0	0	0.427	0	0.9	0.953	0.997
IL2	MAPK1	9606.ENSP00000226730	9606.ENSP00000215832	0	0	0	0	0	0	0.9	0.346	0.931
IL2	TLR2	9606.ENSP00000226730	9606.ENSP00000260010	0	0	0	0	0	0	0	0.745	0.745
IL2	VEGFA	9606.ENSP00000226730	9606.ENSP00000478570	0	0	0	0	0	0	0	0.753	0.753
IL2	IL6	9606.ENSP00000226730	9606.ENSP00000385675	0	0	0	0	0	0	0	0.914	0.914
IL2	PRKCB	9606.ENSP00000226730	9606.ENSP00000305355	0	0	0	0	0	0	0.9	0.204	0.916
IL2	IRS1	9606.ENSP00000226730	9606.ENSP00000304895	0	0	0	0	0	0	0.9	0.241	0.92
IL2	PTK2B	9606.ENSP00000226730	9606.ENSP00000380638	0	0	0	0	0	0	0.9	0.312	0.928
IL2	TNF	9606.ENSP00000226730	9606.ENSP00000398698	0	0	0	0	0	0	0	0.933	0.933
IL2	MAP2K1	9606.ENSP00000226730	9606.ENSP00000302486	0	0	0	0	0	0	0.9	0.37	0.934
IL2	MAPK8	9606.ENSP00000226730	9606.ENSP00000378974	0	0	0	0	0	0	0.9	0.401	0.937
IL2	MAPK14	9606.ENSP00000226730	9606.ENSP00000229795	0	0	0	0	0	0	0.9	0.412	0.938
IL2	MTOR	9606.ENSP00000226730	9606.ENSP00000354558	0	0	0	0	0	0	0.9	0.607	0.959
IL6	MAPK1	9606.ENSP00000385675	9606.ENSP00000215832	0	0	0	0	0	0	0.9	0.589	0.957
IL6	MPO	9606.ENSP00000385675	9606.ENSP00000225275	0	0	0	0	0.062	0	0	0.839	0.843
IL6	MAPK14	9606.ENSP00000385675	9606.ENSP00000229795	0	0	0	0	0	0	0	0.758	0.758
IL6	TLR2	9606.ENSP00000385675	9606.ENSP00000260010	0	0	0	0	0.065	0	0	0.883	0.885
IL6	TP53	9606.ENSP00000385675	9606.ENSP00000269305	0	0	0	0	0.062	0	0	0.738	0.744
IL6	REN	9606.ENSP00000385675	9606.ENSP00000272190	0	0	0	0	0	0	0	0.819	0.819
IL6	NOTCH1	9606.ENSP00000385675	9606.ENSP00000277541	0	0	0	0	0	0	0	0.831	0.831
IL6	MMP3	9606.ENSP00000385675	9606.ENSP00000299855	0	0	0	0	0.112	0	0.9	0.768	0.977
IL6	MAP2K1	9606.ENSP00000385675	9606.ENSP00000302486	0	0	0	0	0	0	0.9	0.577	0.955
IL6	MMP1	9606.ENSP00000385675	9606.ENSP00000322788	0	0	0	0	0.154	0	0.9	0.71	0.973
IL6	NOS2	9606.ENSP00000385675	9606.ENSP00000327251	0	0	0	0	0.063	0	0	0.784	0.789
IL6	NLRP3	9606.ENSP00000385675	9606.ENSP00000337383	0	0	0	0	0.062	0	0	0.78	0.785
IL6	PTGS2	9606.ENSP00000385675	9606.ENSP00000356438	0	0	0	0	0.312	0	0	0.878	0.913
IL6	MMP9	9606.ENSP00000385675	9606.ENSP00000361405	0	0	0	0	0.075	0	0.9	0.861	0.986
IL6	TLR4	9606.ENSP00000385675	9606.ENSP00000363089	0	0	0	0	0.081	0	0	0.937	0.94
IL6	VEGFA	9606.ENSP00000385675	9606.ENSP00000478570	0	0	0	0	0.063	0	0.9	0.879	0.987
IL6	TNF	9606.ENSP00000385675	9606.ENSP00000398698	0	0	0	0	0.125	0	0.9	0.941	0.994
IRS1	MAPK1	9606.ENSP00000304895	9606.ENSP00000215832	0	0	0	0	0	0.213	0.9	0.539	0.96
IRS1	PRKCB	9606.ENSP00000304895	9606.ENSP00000305355	0	0	0	0	0	0	0.8	0.338	0.861
IRS1	PIK3CG	9606.ENSP00000304895	9606.ENSP00000352121	0	0	0	0	0.062	0.391	0.8	0.606	0.949
IRS1	MAPK8	9606.ENSP00000304895	9606.ENSP00000378974	0	0	0	0	0.062	0.69	0.8	0.792	0.986
IRS1	MTOR	9606.ENSP00000304895	9606.ENSP00000354558	0	0	0	0	0	0.716	0.9	0.829	0.994
ITPR1	SIGMAR1	9606.ENSP00000306253	9606.ENSP00000277010	0	0	0	0	0.06	0	0	0.962	0.963
ITPR1	PRKCB	9606.ENSP00000306253	9606.ENSP00000305355	0	0	0	0	0.141	0	0.8	0.282	0.865
ITPR1	NOS1	9606.ENSP00000306253	9606.ENSP00000477999	0	0	0	0	0	0	0.8	0.244	0.842
ITPR1	PRKCA	9606.ENSP00000306253	9606.ENSP00000408695	0	0	0	0	0.097	0	0.8	0.349	0.872
LMNA	MAPK1	9606.ENSP00000357283	9606.ENSP00000215832	0	0	0	0	0	0.251	0.6	0.295	0.77
LMNA	MAP2K1	9606.ENSP00000357283	9606.ENSP00000302486	0	0	0	0	0	0	0.6	0.324	0.718
LMNA	PRKCB	9606.ENSP00000357283	9606.ENSP00000305355	0	0	0	0	0.062	0.057	0.9	0.07	0.906
LMNA	PRKCA	9606.ENSP00000357283	9606.ENSP00000408695	0	0	0	0	0.062	0.226	0.9	0.254	0.938
MAOA	MAOB	9606.ENSP00000340684	9606.ENSP00000367309	0	0	0.448	0.976	0.18	0.307	0.8	0.918	0.88
MAP2K1	MAPK1	9606.ENSP00000302486	9606.ENSP00000215832	0	0	0.311	0.594	0.066	0.974	0.9	0.964	0.998
MAP2K1	MAPK14	9606.ENSP00000302486	9606.ENSP00000229795	0	0	0.364	0.632	0.066	0.603	0.9	0.714	0.973
MAP2K1	MAPK8	9606.ENSP00000302486	9606.ENSP00000378974	0	0	0.361	0.591	0.063	0	0.8	0.733	0.881
MAP2K1	PIK3CG	9606.ENSP00000302486	9606.ENSP00000352121	0	0	0	0	0.062	0.067	0.9	0.475	0.947
MAPK1	NOS1	9606.ENSP00000215832	9606.ENSP00000477999	0	0	0	0	0.049	0	0.8	0.131	0.82
MAPK1	MAPT	9606.ENSP00000215832	9606.ENSP00000340820	0	0	0	0	0	0.362	0.8	0.322	0.906
MAPK1	PLA2G1B	9606.ENSP00000215832	9606.ENSP00000312286	0	0	0	0	0	0	0.9	0.18	0.914
MAPK1	PIN1	9606.ENSP00000215832	9606.ENSP00000247970	0	0	0	0	0.055	0	0.9	0.181	0.915
MAPK1	MAPK8	9606.ENSP00000215832	9606.ENSP00000378974	0	0	0.386	0.886	0.081	0.225	0.9	0.735	0.931
MAPK1	PRKCB	9606.ENSP00000215832	9606.ENSP00000305355	0	0	0	0.59	0.053	0.213	0.9	0.427	0.932
MAPK1	PRKCA	9606.ENSP00000215832	9606.ENSP00000408695	0	0	0	0.594	0.053	0.275	0.9	0.514	0.94
MAPK1	PPARA	9606.ENSP00000215832	9606.ENSP00000385523	0	0	0	0	0	0.264	0.9	0.271	0.941
MAPK1	NR3C1	9606.ENSP00000215832	9606.ENSP00000231509	0	0	0	0	0	0.264	0.9	0.296	0.943
MAPK1	MAPK14	9606.ENSP00000215832	9606.ENSP00000229795	0	0	0.412	0.926	0.106	0.874	0.8	0.776	0.977
MAPK1	TP53	9606.ENSP00000215832	9606.ENSP00000269305	0	0	0	0	0.055	0.876	0.8	0.695	0.991
MAPK14	MAPK8	9606.ENSP00000229795	9606.ENSP00000378974	0	0	0.396	0.924	0.066	0.47	0.6	0.814	0.803
MAPK14	PLA2G1B	9606.ENSP00000229795	9606.ENSP00000312286	0	0	0	0	0	0	0.9	0.23	0.919
MAPK14	PTK2B	9606.ENSP00000229795	9606.ENSP00000380638	0	0	0	0.571	0.065	0.1	0.9	0.484	0.926
MAPK14	NR3C1	9606.ENSP00000229795	9606.ENSP00000231509	0	0	0	0	0	0.104	0.9	0.334	0.935
MAPK14	VEGFA	9606.ENSP00000229795	9606.ENSP00000478570	0	0	0	0	0	0	0.9	0.539	0.951
MAPK14	TNF	9606.ENSP00000229795	9606.ENSP00000398698	0	0	0	0	0	0	0.9	0.768	0.975
MAPK14	TP53	9606.ENSP00000229795	9606.ENSP00000269305	0	0	0	0	0	0.878	0.9	0.655	0.995
MAPK8	NR3C1	9606.ENSP00000378974	9606.ENSP00000231509	0	0	0	0	0.065	0.213	0.9	0.292	0.94
MAPK8	TP53	9606.ENSP00000378974	9606.ENSP00000269305	0	0	0	0	0	0.884	0.9	0.827	0.997
MAPK8	PRKCB	9606.ENSP00000378974	9606.ENSP00000305355	0	0	0	0.576	0.049	0	0.9	0.477	0.919
MAPK8	MAPT	9606.ENSP00000378974	9606.ENSP00000340820	0	0	0	0	0.065	0.488	0.9	0.403	0.967
MAPK8	TLR4	9606.ENSP00000378974	9606.ENSP00000363089	0	0	0	0	0	0.097	0	0.684	0.703
MAPK8	TNF	9606.ENSP00000378974	9606.ENSP00000398698	0	0	0	0	0.052	0	0	0.696	0.7
MAPK8	PTK2B	9606.ENSP00000378974	9606.ENSP00000380638	0	0	0	0	0.085	0	0.9	0.491	0.949
MAPT	PIN1	9606.ENSP00000340820	9606.ENSP00000247970	0	0	0	0	0	0.686	0	0.431	0.814
MAPT	TP53	9606.ENSP00000340820	9606.ENSP00000269305	0	0	0	0	0	0	0	0.725	0.725
MMP1	MMP3	9606.ENSP00000322788	9606.ENSP00000299855	0	0	0.298	0.953	0.529	0	0.9	0.912	0.953
MMP1	TNF	9606.ENSP00000322788	9606.ENSP00000398698	0	0	0	0	0.064	0	0	0.7	0.707
MMP1	MMP9	9606.ENSP00000322788	9606.ENSP00000361405	0	0	0	0.75	0.518	0	0.9	0.901	0.961
MMP1	VEGFA	9606.ENSP00000322788	9606.ENSP00000478570	0	0	0	0	0.069	0	0.9	0.683	0.967
MMP3	TNF	9606.ENSP00000299855	9606.ENSP00000398698	0	0	0	0	0.064	0	0	0.762	0.767
MMP3	PRKCA	9606.ENSP00000299855	9606.ENSP00000408695	0	0	0	0	0	0	0.9	0.193	0.915
MMP3	MMP9	9606.ENSP00000299855	9606.ENSP00000361405	0	0	0	0.791	0.518	0	0.8	0.903	0.918
MMP3	VEGFA	9606.ENSP00000299855	9606.ENSP00000478570	0	0	0	0	0	0	0.9	0.671	0.965
MMP9	MPO	9606.ENSP00000361405	9606.ENSP00000225275	0	0	0	0	0.076	0	0	0.716	0.727
MMP9	TLR2	9606.ENSP00000361405	9606.ENSP00000260010	0	0	0	0	0.165	0	0	0.741	0.775
MMP9	TP53	9606.ENSP00000361405	9606.ENSP00000269305	0	0	0	0	0	0	0	0.704	0.704
MMP9	PTGS2	9606.ENSP00000361405	9606.ENSP00000356438	0	0	0	0	0.097	0	0	0.745	0.76
MMP9	PLAU	9606.ENSP00000361405	9606.ENSP00000361850	0	0	0	0	0.076	0	0	0.728	0.738
MMP9	TLR4	9606.ENSP00000361405	9606.ENSP00000363089	0	0	0	0	0.116	0	0	0.833	0.847
MMP9	TNF	9606.ENSP00000361405	9606.ENSP00000398698	0	0	0	0	0.176	0	0	0.872	0.89
MMP9	VEGFA	9606.ENSP00000361405	9606.ENSP00000478570	0	0	0	0	0	0	0.9	0.879	0.987
MPO	TLR4	9606.ENSP00000225275	9606.ENSP00000363089	0	0	0	0	0.088	0	0	0.702	0.716
MPO	TNF	9606.ENSP00000225275	9606.ENSP00000398698	0	0	0	0	0.074	0	0	0.861	0.866
MPO	PTGS1	9606.ENSP00000225275	9606.ENSP00000354612	0	0	0	0	0.076	0	0.9	0.34	0.933
MTOR	TP53	9606.ENSP00000354558	9606.ENSP00000269305	0	0	0	0	0	0.469	0	0.752	0.862
MTOR	PRKCB	9606.ENSP00000354558	9606.ENSP00000305355	0	0	0	0	0.049	0	0.8	0.383	0.872
MTOR	PIK3CG	9606.ENSP00000354558	9606.ENSP00000352121	0	0	0	0	0.062	0.342	0	0.69	0.792
MTOR	VEGFA	9606.ENSP00000354558	9606.ENSP00000478570	0	0	0	0	0	0	0	0.759	0.759
MTOR	SGK3	9606.ENSP00000354558	9606.ENSP00000379842	0	0	0	0	0.063	0.621	0	0.533	0.819
MTOR	PRKCA	9606.ENSP00000354558	9606.ENSP00000408695	0	0	0	0	0.049	0.27	0.9	0.605	0.968
NLRP3	TLR2	9606.ENSP00000337383	9606.ENSP00000260010	0	0	0	0	0.231	0	0	0.741	0.793
NLRP3	TNF	9606.ENSP00000337383	9606.ENSP00000398698	0	0	0	0	0.146	0	0	0.778	0.803
NLRP3	TLR4	9606.ENSP00000337383	9606.ENSP00000363089	0	0	0	0	0.149	0	0	0.822	0.842
NOS1	PRKCB	9606.ENSP00000477999	9606.ENSP00000305355	0	0	0	0	0.062	0	0.9	0.127	0.91
NOS1	NOS2	9606.ENSP00000477999	9606.ENSP00000327251	0	0	0.438	0.95	0	0.147	0.8	0.843	0.833
NOS1	PRKCA	9606.ENSP00000477999	9606.ENSP00000408695	0	0	0	0	0.062	0.213	0.9	0.228	0.935
NOS2	PTGS2	9606.ENSP00000327251	9606.ENSP00000356438	0	0	0	0	0.063	0.182	0	0.805	0.838
NOS2	PPARA	9606.ENSP00000327251	9606.ENSP00000385523	0	0	0	0	0	0.067	0.9	0.378	0.936
NOS2	TNF	9606.ENSP00000327251	9606.ENSP00000398698	0	0	0	0	0.063	0	0.9	0.796	0.979
NOTCH1	TP53	9606.ENSP00000277541	9606.ENSP00000269305	0	0	0	0	0	0	0	0.808	0.808
NOTCH1	VEGFA	9606.ENSP00000277541	9606.ENSP00000478570	0	0	0	0	0	0	0	0.986	0.986
NR3C1	TNF	9606.ENSP00000231509	9606.ENSP00000398698	0	0	0	0	0	0	0.9	0.621	0.96
NR3C1	TP53	9606.ENSP00000231509	9606.ENSP00000269305	0	0	0	0	0	0.486	0.9	0.637	0.979
PIN1	PRKCA	9606.ENSP00000247970	9606.ENSP00000408695	0	0	0	0	0	0	0.9	0.11	0.907
PIN1	PRKCB	9606.ENSP00000247970	9606.ENSP00000305355	0	0	0	0	0	0	0.9	0.2	0.916
PIN1	TP53	9606.ENSP00000247970	9606.ENSP00000269305	0	0	0	0	0.062	0.769	0.9	0.358	0.984
PLA2G1B	PTGS1	9606.ENSP00000312286	9606.ENSP00000354612	0	0	0	0	0	0	0.65	0.556	0.837
PLA2G1B	PTGS2	9606.ENSP00000312286	9606.ENSP00000356438	0	0	0	0	0	0	0.65	0.698	0.89
PPARA	PRKCA	9606.ENSP00000385523	9606.ENSP00000408695	0	0	0	0	0	0.213	0	0.776	0.816
PPARA	TNF	9606.ENSP00000385523	9606.ENSP00000398698	0	0	0	0	0	0	0.9	0.7	0.968
PRKCA	PRKCB	9606.ENSP00000408695	9606.ENSP00000305355	0	0	0	0.981	0	0.179	0.8	0.681	0.83
PRKCA	PTK2B	9606.ENSP00000408695	9606.ENSP00000380638	0	0	0	0.553	0	0	0.9	0.37	0.915
PRKCB	PTK2B	9606.ENSP00000305355	9606.ENSP00000380638	0	0	0	0.552	0.123	0	0.9	0.229	0.916
PTGS1	PTGS2	9606.ENSP00000354612	9606.ENSP00000356438	0	0	0.432	0.967	0.14	0.27	0.8	0.901	0.869
PTGS2	TP53	9606.ENSP00000356438	9606.ENSP00000269305	0	0	0	0	0	0.874	0	0.958	0.994
PTGS2	TLR4	9606.ENSP00000356438	9606.ENSP00000363089	0	0	0	0	0.14	0	0	0.736	0.763
PTGS2	TNF	9606.ENSP00000356438	9606.ENSP00000398698	0	0	0	0	0.096	0	0	0.855	0.863
PTGS2	VEGFA	9606.ENSP00000356438	9606.ENSP00000478570	0	0	0	0	0.083	0	0	0.892	0.896
PTK2B	VEGFA	9606.ENSP00000380638	9606.ENSP00000478570	0	0	0	0	0	0	0.9	0.391	0.936
REN	VEGFA	9606.ENSP00000272190	9606.ENSP00000478570	0	0	0	0	0	0	0	0.711	0.711
REN	TNF	9606.ENSP00000272190	9606.ENSP00000398698	0	0	0	0	0	0	0	0.732	0.733
REN	VDR	9606.ENSP00000272190	9606.ENSP00000447173	0	0	0	0	0	0.056	0	0.875	0.877
SOD2	TP53	9606.ENSP00000446252	9606.ENSP00000269305	0	0	0	0	0	0.182	0	0.755	0.791
TBP	TTR	9606.ENSP00000375942	9606.ENSP00000237014	0	0	0	0	0	0	0	0.744	0.744
TBP	TP53	9606.ENSP00000375942	9606.ENSP00000269305	0	0	0	0	0.052	0.88	0.9	0.989	0.999
TLR2	TLR4	9606.ENSP00000260010	9606.ENSP00000363089	0	0	0	0.624	0.263	0	0.8	0.991	0.903
TLR2	TNF	9606.ENSP00000260010	9606.ENSP00000398698	0	0	0	0	0.17	0	0	0.909	0.921
TLR4	TNF	9606.ENSP00000363089	9606.ENSP00000398698	0	0	0	0	0.083	0	0	0.925	0.929
TNF	TP53	9606.ENSP00000398698	9606.ENSP00000269305	0	0	0	0	0	0	0	0.784	0.784
TNF	VDR	9606.ENSP00000398698	9606.ENSP00000447173	0	0	0	0	0.065	0	0	0.711	0.718
TNF	VEGFA	9606.ENSP00000398698	9606.ENSP00000478570	0	0	0	0	0	0	0	0.88	0.88
TP53	VEGFA	9606.ENSP00000269305	9606.ENSP00000478570	0	0	0	0	0	0.161	0	0.81	0.834
TP53	VDR	9606.ENSP00000269305	9606.ENSP00000447173	0	0	0	0	0	0.27	0	0.818	0.861
