# Supplementary material for: Network pharmacology analysis reveals neuroprotective effects of the Qin-Zhi-Zhu-Dan Formula in Alzheimer’s disease
Source: Front Neurosci. 2022 Oct 20;16:943400. doi: 10.3389/fnins.2022.943400 (PMC9632440; doi:10.3389/fnins.2022.943400)
Supplement: Supplementary file 5 [file Table_5.xlsx]

## Sheet: TCMSP database
186 baicalin targets	100 geniposide targets
S100P	ACE
CHRM1	ATP1A1
KCNMA1	CA1
HTR2A	CA2
CHRM2	CA4
KCNH2	CACNA1C
PTGS2	CACNA1D
PPARA	CACNA1F
ADRA1A	CHRM1
PDE4A	CHRM2
ADRA1B	DRD2
SCN5A	GABRA1
PTGS1	GABRB3
NR3C1	GLRA3
ADRA2C	OPRD1
ADRB1	OPRM1
ADRA2A	PDE4A
PDE4B	PDE4B
SERPINC1	SCN5A
OPRM1	TOP2A
PTPN1	AR
NT5M	DHFR
PDE4D	CDK2
WEE1	FBP1
CDK2	RXRA
ESR2	EPAS1
RXRA	ESR1
CA9	PIM1
AURKA	MAPK14
MMP3	ESR2
CHEK1	AMY2A
CREB1	LGALS4
MRP3	LGALS8
TNKS	LGALS3
P4HB	AMY1
XDH	TYR
CYP1B1	FGF1
CYP1A1	SLC5A1
IL2	FGF2
NAE1	SLC5A2
AMY1	IL2
ABCB1	VEGFA
PGF	CHIA
SIGMAR1	SI
ABCG2	P2RY14
TNKS2	CA12
CBR1	SLC5A4
CDK6	CA9
AKR1B1	HSPA5
FGF2	LGALS9
NMUR2	LGALS7B
CA4	CA14
NR4A2	MGAM
CA7	SELE
ST6GAL1	GLP1R
ALPI	HMOX1
ODC1	VCAM1
KDM4E	IL6
SLCO1B1	CYP2E1
KDM4A	GSK3B
BECN1	GSK3A
CASP3	MAPT
ALOX5	PRKCG
TLR4	PRKCB
TLR2	PRKCA
VEGFA	PRKCQ
CDX2	PRKCD
MYC	HIF1A
FOXP3	BCL2L1
IL17A	BCL2
HPGD	BCL2L2
ALDH1A1	OPRK1
ATAD5	OPRL1
POLB	BCHE
POLI	CA9
POLK	FGF2
FEN1	SELL
GAA	SELP
GMNN	PTPN1
KMT2A	PYGM
EHMT2	ADK
MAPT	ADORA1
MBNL1	P2RY6
PIN1	ADORA2A
AKR1B15	ADRA2C
AKR1B10	GAA
ADORA1	OPRD1
TDP1	PRKCA
MBNL2	F2
MBNL3	ALPP
KDM4B	MMP1
KDM4C	MMP7
AOX1	ADORA3
CDK1	HGF
ALOX15	GSTM1
CYP19A1	GSTM2
ADORA2A	NOS2
AR	ESR1
DRD2	AR
ERBB4	DPP4
ALPP
GSK3B
CDK5
ADORA3
ABCC1
PIM1
HSD17B1
FGR
NPC1L1
P2RY14
CYP3A43
ESR1
HGF
IL6
HIF1A
REN
EGF
LMNA
NOTCH1
F10
CA2
PTPN1
CCNA2
NR1I2
ESRRB
IGHG1
TTR
ESR1
SHBG
CYP1A2
TOP2A
ESRRA
AKT1
ABCC1
PTK2B
NCOA2
NCOA1
CYP1B1
GPER
UGT3A1
EIF3F
SLC16A7
STK17B
SLCO2B1
ALB
ATP5B
HSP90AA1
HCK
CYP2C8
PIM1
NQO2
CEBPB
COMT
UBA1
JAK1
ATP5A1
AHR
ATP5C1
PIK3CG
SLC16A1
HSPA2
ACTB
CSNK2B
CSNK2A1
SF3B3
UGT3A1
HIBCH
ESR2
ABCC2
ABCG2
RUVBL2
CA12
CA1
CYP2E1
PRKCB
CA3
PRKCA
PRKACA
CA6
CA5A
SYK
SQLE
SLC22A6
SLC22A11
CA14
CA5B

## Sheet: Text databases
12 hyocholic acid targets	86 hydeoxycholic acid targets	78 Lithocholic acid targets	13 Chenodeoxycholic acid targets	30 Taurine targets	126 Glycine targets	17 Taurohyocholic acid(THCA) targets	7 Taurohyodeoxycholic acid(THDCA) targets	31 Taurochenodeoxycholic acid(TCDCA) targets	43 Taurolithocholic acid(TLCA) targets	7 Glycohyocholic acid(GHCA) targets	3 Glycohyodeoxycholic acid(GHDCA) targets	17 Glycochenodeoxycholic acid(GCDCA) targets
CD54	NT5M	ACACA	NR3C2	GLRA1	PTGS1	ABCA1	ABCG5	AKT1	ABCB11	ABCB11	GPBAR1	AP1
IL1A	AR	AKT	NCOA2	GATM	NOS1	ABCG5	ABCG8	BIRC2	ABCC2	ABCC1	KDM4A	BAX
IL1B	VDR	GKN1	NCOA1	ME2	ALDH2	ABCG8	IL6	BIRC3	BUB1	IL10	SMIM8	CASP3
TNF	ESR2	ATG5	JUN	SULT2B1	ALDH5A1	CD36	MPO	CALM1	CASP3	NR1H4		CYCS
VCAM1	RXRA	ATG6	PTGS2	EN2	ABAT	CYP7A1	PDE1B	CASP3	CAT	POR		GAPDH
CDH5	CA9	BAX	LDLR	GABRP	PTGS2	FABP6	PTGS2	CAT	CCND1	SLCO1B1		GPBAR1
HSPB1	PLAU	BCL2	VCAM1	GABRD	REN	FAS	TNF	CCNA1	CDC42BPB	SOD2		H2AFX
CCNA2	PDE5A	HSPA5	HMGCR	GLRA3	SHMT2	FGF19		CCND1	CDK1			HMOX1
CCND1	RORC	CXADR	NR1H4	TGM6	F7	G6PC		CCNE1	EGF			NR1H4
MYC	DPP4	CASP1	HNF4A	GABRA1	GRIN1	NR0B2		CDK2	EGFR			TBP
UGT2B4	AURKA	CASP3	ALAS1	GABRB1	KYNU	NR1H3		GPBAR1	FAS			MAPK2
NF-κB	GPBAR1	CASP6	CES2	GABRG2	GRIN2B	NR1H4		IL1B	FYN			MAPK3
	SLC10A1	CASP7	FABP6	GLRA2	OAT	NR5A2		IL2	GPBAR1			GPER1
	NPC1L1	CASP8		GABRB3	GLRA1	SLC51A		IL6	IRAK3			MAP2K1
	SLC10A2	CASP9		SLC6A6	GOT1	SLC51B		ITPR1	IRS1			MAP2K2
	CDC45	CD80		GABRA5	AKR1B1	SREBF1		JUN	KRT18			ROMO1
	NPC1	CD86		GABRA3	GRIN2A	FGFR1		KRT18	LYN
	SRD5A2	CD95		SLC15A1	GABRA1			MMP2	MAP2K4
	CDC25A	CEBP		GABRA2	SRC			MMP9	MAPK1
	ST3GAL1	CYP24A1		GABRB2	PYGM			NR1H4	MAPK14
	ABCC4	CYP2C9		GABRA4	SLC6A9			PGE	MAPK3
	G6PD	CYP3A4		GABRE	CTSD			PGE2	MAPK8
	SRD5A1	CYP7A1		GRIN2B	CTNNB1			PIK3CG	MAST2
	NR1H4	CYP8B1		BAAT	LTF			S1PR2	MELK
	CD4	EPHA2		GABRA6	IKBKB			SPAG11B	MTOR
	SERPINA6	MAPK		SLC36A1	MMP8			TIMP2	NR1H4
	CA2	ESR1		GABRG1	MMP12			TNF	PAK4
	CA1	FAS		GABRG3	LTA4H			XIAP	PDPK1
	ABCB11	FASL		GABBR1	CDC25B			HSPBP1	POMK
	SHBG	FASN		GABRQ	TXNRD1			HSP90AB1	PRKCA
	CYP27B1	FGF19			BCHE			LTB4R	PTGS2
	CDC25B	FXR			MAOB				PTK2B
	CYP17A1	GRP78			XDH				PTK7
	POLA1	IFNG			AMY2A				RPS6KA2
	RORA	IL10			CELA1				S1PR2
	NR1H3	IL12			PLA2G1B				SGK3
	ST6GAL1	IL18			ADH1B				SLC10A1
	UGT2B7	IL1A			ADH1C				STK17B
	CYP24A1	IL1B			ADH1A				STK4
	FGF1	IL6			ARG1				TESK2
	SREBF2	IL8			CAT				TTK
	EPHA7	ERN1			GLDC				MAPK2
	EPHA4	IRS1			RRM1				PI3K
	EPHA5	MDM2			DHODH
	EPHA8	MDM4			PFAS
	UGT2B4	MEKK1			HAO1
	CYP7A1	MEKK2			GOT2
	UGT2B10	MEKK3			GLB1
	B3GAT2	MHCⅡ			MARS
	MAPT	MKK4			ACAT1
	AKR1B10	MKK7			ADSS
	AKR1B1	ABCC2			SDHA
	AKR1B15	ABCC3			ERVK-9
	AKR1A1	NCX1			MTR
	Q96JD6	NF-κB			PIPOX
	POLB	NLRP3			TKFC
	TDP1	NR1H4			ARS
	HSD11B1	NR1I3			GLUD2
	HSD11B1L	SLC10A1			GRIA1
	PTGER2	SLCO1A2			GRIK2
	PTGIR	SLCO2B1			GATM
	PTGDR	SLCO4A1			GLDC
	NR1H4	SLC51B			GLYAT
	NR1H3	TP53			GLYATL1
	CA4	POLB			GNMT
	NR3C1	PTPN1			HAO1
	AR	NR1I2			GLRA1
	CYP17	NR0B2			GLRA2
	BCHE	SREBF1			GLRA3
	HDAC6	SULT2A1			PYGL
	NOS1	TBX			PYGM
	HMGCR	PTPN2			GYS1
	VDR	ACVR1			GARS
	CCR3	GPBAR1			PLA2G2E
	PGR	TNF			GIG18
	ESR1	TOP2A			UL54
	CYP19A1	UGT2B7			IKBKB
	HSD3B2	VDR			KYNU
	ATP1A2				LTF
	NR3C2				LTA4H
	PTGFR				LDHA
	ACE				LDHB
	THRB				MMP12
	PTPN1				MTR
	CYP51A1				MARS
	PTPRC				SLC25A10
					CDC25B
					PRKACA
					PTPN1
					NAGS
					ME2
					ME1
					ME3
					MMP8
					OAT
					AMY2A
					PTER
					PIPOX
					PLA2G1B
					PFAS
					PTER
					GOT2
					GOT1
					GIG18
					ASNS
					ARS
					ARG1
					MAOB
					MAOA
					AKR1B1
					ALDH2
					ADH1C
					ADH1B
					ADH1A
					AARS
					PHYKPL
					AGXT2
					GPT2
					GPT
					ADSSL1
					ADSS
					ACAT2
					OPLAH
					ALAS1
					ALAS2
					ABAT

## Sheet: 521 nonrepeated QZZD targets
521 nonrepeated QZZD targets
AARS
ABAT
ABCA1
ABCB1
ABCB11
ABCC1
ABCC2
ABCC3
ABCC4
ABCG2
ABCG5
ABCG8
ACACA
ACAT1
ACAT2
ACE
ACTB
ACVR1
ADH1A
ADH1B
ADH1C
ADK
ADORA1
ADORA2A
ADORA3
ADRA1A
ADRA1B
ADRA2A
ADRA2C
ADRB1
ADSS
ADSSL1
AGXT2
AHR
AKR1A1
AKR1B1
AKR1B10
AKR1B15
AKT
AKT1
ALAS1
ALAS2
ALB
ALDH1A1
ALDH2
ALDH5A1
ALOX15
ALOX5
ALPI
ALPP
AMY1
AMY2A
AOX1
AP1
AR
ARG1
ARS
ASNS
ATAD5
ATG5
ATG6
ATP1A1
ATP1A2
ATP5A1
ATP5B
ATP5C1
AURKA
B3GAT2
BAAT
BAX
BCHE
BCL2
BCL2L1
BCL2L2
BECN1
BIRC2
BIRC3
BUB1
CA1
CA12
CA14
CA2
CA3
CA4
CA5A
CA5B
CA6
CA7
CA9
CACNA1C
CACNA1D
CACNA1F
CALM1
CASP1
CASP3
CASP6
CASP7
CASP8
CASP9
CAT
CBR1
CCNA1
CCNA2
CCND1
CCNE1
CCR3
CD36
CD4
CD54
CD80
CD86
CD95
CDC25A
CDC25B
CDC42BPB
CDC45
CDH5
CDK1
CDK2
CDK5
CDK6
CDX2
CEBP
CEBPB
CELA1
CES2
CHEK1
CHIA
CHRM1
CHRM2
COMT
CREB1
CSNK2A1
CSNK2B
CTNNB1
CTSD
CXADR
CYCS
CYP17
CYP17A1
CYP19A1
CYP1A1
CYP1A2
CYP1B1
CYP24A1
CYP27B1
CYP2C8
CYP2C9
CYP2E1
CYP3A4
CYP3A43
CYP51A1
CYP7A1
CYP8B1
DHFR
DHODH
DPP4
DRD2
EGF
EGFR
EHMT2
EIF3F
EN2
EPAS1
EPHA2
EPHA4
EPHA5
EPHA7
EPHA8
ERBB4
ERN1
ERVK-9
ESR1
ESR2
ESRRA
ESRRB
F10
F2
F7
FABP6
FAS
FASL
FASN
FBP1
FEN1
FGF1
FGF19
FGF2
FGFR1
FGR
FOXP3
FXR
FYN
G6PC
G6PD
GAA
GABBR1
GABRA1
GABRA2
GABRA3
GABRA4
GABRA5
GABRA6
GABRB1
GABRB2
GABRB3
GABRD
GABRE
GABRG1
GABRG2
GABRG3
GABRP
GABRQ
GAPDH
GARS
GATM
GIG18
GKN1
GLB1
GLDC
GLP1R
GLRA1
GLRA2
GLRA3
GLUD2
GLYAT
GLYATL1
GMNN
GNMT
GOT1
GOT2
GPBAR1
GPER
GPER1
GPT
GPT2
GRIA1
GRIK2
GRIN1
GRIN2A
GRIN2B
GRP78
GSK3A
GSK3B
GSTM1
GSTM2
GYS1
H2AFX
HAO1
HCK
HDAC6
HGF
HIBCH
HIF1A
HMGCR
HMOX1
HNF4A
HPGD
HSD11B1
HSD11B1L
HSD17B1
HSD3B2
HSP90AA1
HSP90AB1
HSPA2
HSPA5
HSPB1
HSPBP1
HTR2A
IFNG
IGHG1
IKBKB
IL10
IL12
IL17A
IL18
IL1A
IL1B
IL2
IL6
IL8
IRAK3
IRS1
ITPR1
JAK1
JUN
KCNH2
KCNMA1
KDM4A
KDM4B
KDM4C
KDM4E
KMT2A
KRT18
KYNU
LDHA
LDHB
LDLR
LGALS3
LGALS4
LGALS7B
LGALS8
LGALS9
LMNA
LTA4H
LTB4R
LTF
LYN
MAOA
MAOB
MAP2K1
MAP2K2
MAP2K4
MAPK1
MAPK14
MAPK2
MAPK3
MAPK8
MAPT
MARS
MAST2
MBNL1
MBNL2
MBNL3
MDM2
MDM4
ME1
ME2
ME3
MEKK1
MEKK2
MEKK3
MELK
MGAM
MHCⅡ
MKK4
MKK7
MMP1
MMP12
MMP2
MMP3
MMP7
MMP8
MMP9
MPO
MRP3
MTOR
MTR
MYC
NAE1
NAGS
NCOA1
NCOA2
NCX1
NLRP3
NMUR2
NOS1
NOS2
NOTCH1
NPC1
NPC1L1
NQO2
NR0B2
NR1H3
NR1H4
NR1I2
NR1I3
NR3C1
NR3C2
NR4A2
NR5A2
NT5M
OAT
ODC1
OPLAH
OPRD1
OPRK1
OPRL1
OPRM1
P2RY14
P2RY6
P4HB
PAK4
PDE1B
PDE4A
PDE4B
PDE4D
PDE5A
PDPK1
PFAS
PGE
PGE2
PGF
PGR
PHYKPL
PI3K
PIK3CG
PIM1
PIN1
PIPOX
PLA2G1B
PLA2G2E
PLAU
POLA1
POLB
POLI
POLK
POMK
POR
PPARA
PRKACA
PRKCA
PRKCB
PRKCD
PRKCG
PRKCQ
PTER
PTGDR
PTGER2
PTGFR
PTGIR
PTGS1
PTGS2
PTK2B
PTK7
PTPN1
PTPN2
PTPRC
PYGL
PYGM
Q96JD6
REN
ROMO1
RORA
RORC
RPS6KA2
RRM1
RUVBL2
RXRA
S100P
S1PR2
SCN5A
SDHA
SELE
SELL
SELP
SERPINA6
SERPINC1
SF3B3
SGK3
SHBG
SHMT2
SI
SIGMAR1
SLC10A1
SLC10A2
SLC15A1
SLC16A1
SLC16A7
SLC22A11
SLC22A6
SLC25A10
SLC36A1
SLC51A
SLC51B
SLC5A1
SLC5A2
SLC5A4
SLC6A6
SLC6A9
SLCO1A2
SLCO1B1
SLCO2B1
SLCO4A1
SMIM8
SOD2
SPAG11B
SQLE
SRC
SRD5A1
SRD5A2
SREBF1
SREBF2
ST3GAL1
ST6GAL1
STK17B
STK4
SULT2A1
SULT2B1
SYK
TBP
TBX
TDP1
TESK2
TGM6
THRB
TIMP2
TKFC
TLR2
TLR4
TNF
TNKS
TNKS2
TOP2A
TP53
TTK
TTR
TXNRD1
TYR
UBA1
UGT2B10
UGT2B4
UGT2B7
UGT3A1
UL54
VCAM1
VDR
VEGFA
WEE1
XDH
XIAP
