# Supplementary material for: Network pharmacology analysis reveals neuroprotective effects of the Qin-Zhi-Zhu-Dan Formula in Alzheimer’s disease
Source: Front Neurosci. 2022 Oct 20;16:943400. doi: 10.3389/fnins.2022.943400 (PMC9632440; doi:10.3389/fnins.2022.943400)
Supplement: Supplementary file 6 [file Table_6.xlsx]

## Sheet: Drugbank database
41 AD-related targets
ACHE
ADRA1A
ADRA1B
ADRA1D
ADRA2A
ADRA2B
BCHE
CHRM1
CHRM2
CHRM3
CHRM4
CHRNA7
CYP1A2
CYP2A6
CYP2B6
CYP2C19
CYP2C9
CYP2D6
CYP2E1
CYP3A4
CYP3A5
CYP3A7
GRIN1
HRH1
HTR1A
HTR2A
HTR2C
HTR3A
HTR6
IL1B
KCNH2
NOS1
ORM1
SLC22A1
SLC22A2
SLC22A3
SLC22A4
SLC47A1
SLC6A4
SLC9A1
TNFAIP6

## Sheet: OMIM database
538 AD-related targets
AAKAD
AAOPD
AAT6
ABBP2
ABC1
ABCA1
ABCA4
ABCB1
ABCB4
ABCG8
ABCR
AC133
ACTA2
ACTSA
AD10
AD11
AD12
AD13
AD14
AD15
AD17
AD4
AD6
AD7
AD7CNTP
ADAM17
ADH1C
ADH3
ADMD
ADMIO2
ADSD
ADTKD2
ADTKD4
ADTKD5
AGL
AILJK
AIS1
AIS2
AIS3
AIS4
AIS5
AITD1
AITD2
AITD3
AITD4
ALPS5
ALS11
ANDD
AOS5
AOVD1
APBD
APC
APG16L
ARC41
ARHR2
ARMD2
ARPC1B
ARPKD
ASD2
ATG16L1
ATP1A1
ATP2C1
BCATE2
BCKDHB
BCPM
BDPLT10
BDPLT5
BMPR2
BSF2
BTOP
BTPS2
C1orf106
C3orf9
CAAHD
CADM3
CALLA
CAV3
CCDD
CCHS
CD10
CD133
CD36
CELIAC1
CELIAC10
CELIAC11
CELIAC12
CELIAC2
CELIAC3
CELIAC6
CELIAC7
CELIAC8
CELIAC9
CESD
CGD1
CHCHD2
CHDS2
CHDS5
CHDS7
CHDS8
CHDS9
CHN1
CHN2
CLCs
CLP46
CMD1A
CMD1V
CMH6
CMRD
CMT1B
CMT1F
CMT1G
CMT2A
CMT2A1
CMT2A2A
CMT2A2B
CMT2B
CMT2D
CMT2DD
CMT2E
CMT2EE
CMT2F
CMT2FF
CMT2H
CMT2K
CMT2P
CMT2Q
CMT2R
CMT2T
CMT2W
CMT2Y
CMT4A
CMT4D
CMT4K
CMTD1F
CMTDIA
CMTDIC
CMTDID
CMTDIG
CMTRIA
CMTRIC
COLED
COPA
COPD
CORD12
CORD3
CRB2
CSIF
CTLA4
CX3CR1
D10S105E
DBP2
DBT
DDD4
DDX16
DESMD
DFNB57
DHTKD1
DHX16
DJ1
DJ9
DJC6
DMRV
DNAJB11
DNAJC6
DSMA4
DSS
DZIP1L
DZIP2
E1B
ECE1
ECM1
EGFR
EGR2
EIF4G
EIF4G1
ELOVL4
EMD2
ENPP1
ESA
ETM6
FARSB
FARSLB
FCYT
FFM
FIG4
FIL1Z
FOXD3
FPC
FPLD2
FRPHE
FSGS9
FTDALS3
FTDALS6
GARS
GARS1
GATA4
GBA
GBD2
GBD3
GBD4
GBE1
GDA
GDAP1
GDE
GDNF
GIGYF2
GLE1
GLE1L
GNB4
GPR13
GS
GSD10
GSD15
GSD4
GVHDS
GYG1
HARS
HARS1
HD
HDFNRH
HDL3
HDL4
HDLCQTL13
HEDJ
HEXB
HFE
HFE1
HGF
HGPS
HHD
HLA-DPB1
HLA-DQA1
HLA-DQB1
HLA-H
HLN2
HMN2B
HMN5A
HMSN6A
HMSNL
HNRPA2B1
HOMGSMR2
HOX4D
HOXD10
HPALP1
HSCR1
HSCR3
HSCR5
HSCR6
HSCR9
HSF
HSP27
HSPB1
HTRA2
HTT
IBD10
IBD11
IBD12
IBD13
IBD14
IBD15
IBD16
IBD17
IBD18
IBD19
IBD20
IBD23
IBD29
IBD3
IBD31
IBD5
IBD7
IBD9
IBMPFD1
IBMPFD2
ICP3
IDDM12
IFI1
IFI41
IFI75
IFNB2
IGSF4B
IL10
IL1F7
IL1H4
IL1RP1
IL23R
IL37
IL6
IMD48
IMD71
IMNEPD2
INAVA
IRF5
IRGM
IRS1
ISQMR
IT15
JP1
JPH1
KIAA0214
KIAA0274
KIAA0473
KIAA0517
KIAA0642
KIAA0720
KIAA1441
KIAA1630
KIAA1985
KIF1B
KROX20
KTELC1
LCCS
LCCS1
LGMDR21
LIPA
LMN1
LMNA
LOMARS
LPA
LQT9
LRG47
LRSAM1
M6S1
MC4DN1
MCDR2
MDM
MDR1
MDR3
MELIOS
MEN2A
MFN2
MGCA8
MME
MNMN
MPDT
MPV17
MPZ
MSUDMV
MTDPS6
MTHFR
MUC1
MVCD5
MVCD7
MYMY
MYMY1
MYMY3
MYMY5
NACP
NADGP
NBLST1
NBLST2
NBLST6
NBPHOX
NCF1
NCF2
NDGOA
NDRG1
NECL1
NEFL
NEP
NIID
NISBD1
NISBD2
NMOAS
NOS3
NOTCH1
NOTCH2NLC
NPPS
OCIF
OMI
OPDM3
OPG
P62
PAHX
PAOD1
PARK1
PARK10
PARK11
PARK13
PARK16
PARK18
PARK19
PARK2
PARK21
PARK22
PARK24
PARK3
PARK4
PARK5
PARK6
PARK7
PCA1
PCLD2
PDB3
PDB4
PDB5
PDB6
PDCD1
PDE11A
PDE11A1
PDE11A2
PDE11A3
PDE8B
PDJ
PDNP1
PDZD7
PGAM2
PGAMM
PGY1
PGY3
PHOX2B
PHYH
PINK1
PKD2
PKD4
PKD5
PKD6
PKHD1
PLAU
PLEKHG5
PMP2
PMX2B
POGLUT1
PON
PON1
PON2
POVD1
PP2CM
PPH1
PPM1K
PPNAD2
PPNAD3
PRKAG2
PRKN
PROM1
PROML1
PRP8
PRSS25
PSAP
PSAPD
PSEN2
PSN
PTMP
PUM
PYL
QPD
RAB7
REN
RET
RHCE
RHD
RHNA
RIFLE
RILDBC1
RMD1
RMD2
RP19
RP41
RP47
RTD
RUMI
SAC3
SAG
SAP1
SAR1B
SARA2
SCA17
SCA34
SCA43
SEC61
SEC61A1
SEC63
SFRP4
SH3TC2
SIASD
SLC17A5
SLC25A16
SLD
SLEB1
SLEB10
SLEB2
SLURP1
SMAD1
SMAJI
SNCA
SP110
SPG79
SQSTM1
SRK
STGD1
STGD2
STGD3
STGD4
STM2
STSL1
SURF1
SYNCAM3
TACE
TACHD
TAL
TAN1
TBP
TDH3
TFQTL2
TG
TGD
TIL3
TLR5
TNFRSF11B
TNNI3K
TOF
TRIM2
TSLL1
TYRRS
UCHL1
URBWD
URK
USH3B
V28
VAMAS2
VAMAS3
VAMAS4
VAMAS5
VAMAS6
VCP
VMCKD
VODI
VSD1
WPWS
YARS
YARS1
YRS
YTS
YVS
ZAP70
ZFAT1
ZNF406
ZNF687

## Sheet: DisgeNET database
673 AD-related targets
ACE
APP
ADAM10
GSK3B
HFE
APOE
MAPT
TREM2
PSEN1
PLAU
BACE1
IDE
IL1B
INSR
LEP
NPY
BCL2
BDNF
CASP3
IGF2
IGF1R
ATP5F1A
INS
BAX
ABCA7
TOMM40
CLU
CR1
A2M
EPHA1
CD2AP
BIN1
APOC1
MPO
NOS3
PSEN2
SORL1
PICALM
VSNL1
INPP5D
NECTIN2
MS4A4A
PCDH11X
CASS4
CYP46A1
CHRNA7
CST3
CYP2D6
DHCR24
DPYSL2
ESR1
NCSTN
HMOX1
IGF1
IL6
MIR146A
MAOB
ACHE
MTHFR
PPARG
PRNP
RELN
BCHE
TFAM
TNF
VEGFA
CD33
CRH
SOD2
PLCG2
UNC5C
ABI3
WWOX
TF
CHRNB2
SLC30A6
PGRMC1
EIF2S1
F2
ARC
CALM1
ENO1
HLA-DRB5
IGF2R
TPI1
SNAR-I
IQCK
AMFR
MIR100
MIR296
MIR375
SLC2A4
SLC30A4
MIR708
MIR3622B
MIR4467
CDK5
PPARGC1A
CHAT
TPP1
MAPK14
CTNNB1
AGER
GAPDH
GAPDHS
IRS1
LRP1
MAP2
MME
NFE2L2
NGF
NGFR
NOS2
PIN1
PYY
PTGS2
MIR505
NGB
S100B
SOD1
SYP
MIR766
ADAMTS1
NTRK2
CAV1
PTGS1
DNM1
APLP2
ADAM17
MFN2
HSF1
CCR5
GSR
HSPD1
IL33
CIB1
HSPB1
CASP8
IKBKB
SERPINF1
MT2A
ATP7A
BCL2L2
INS-IGF2
CASP9
ADAM9
CASP12
FERMT2
ABCA1
PTK2B
PLCB1
GRN
SQSTM1
GAB2
HLA-DRB1
NFIC
CSF1R
HSPG2
APOB
MARK4
MS4A6A
CELF1
VCP
SYNJ1
ZCWPW1
F13A1
APOC2
MS4A4E
APH1B
EXOC3L2
AKAP9
PILRA
LAMP1
FRMD4A
DST
MADD
PLXNA4
ADAMTS4
SPON1
SLC24A4
IL34
GLIS3
MTHFD1L
IL6R
DCHS2
AICDA
BCL3
SPI1
TGFB2
COL18A1
MEGF10
TRIP4
CADPS2
TSPOAP1-AS1
CDH13
CELF2
OSBPL6
NDUFAF6
AP2A2
DSG2
EPHX2
SORCS3
LAMA1
LUZP2
RBFOX1
MAPK7
FMN2
PTPRG
EXOC4
SGK1
ST6GAL1
TCF7L2
UBE2L3
ZAP70
TLN2
SPPL2A
SUCLG2
ALDH1A2
SLC16A7
OTOF
ZGLP1
SLC8A1-AS1
LINC00476
INHCAP
HDAC6
TRIM51CP
LINC00271
SDR42E2
BACE1-AS
PGAM5P1
LINC01672
ARL17B
KRBOX1
ALOX12-AS1
AZIN1-AS1
APOC4-APOC2
DNM1L
GPC6
COX10-AS1
OVCH1-AS1
G3BP1
FARP1
STAG3L5P
STAG3L5P-PVRIG2P-PILRB
LINC02653
LINC01712
LINC01725
LINC01508
LINC02268
LINC02325
MEF2C-AS1
TSHZ1
DCAF7
SIGMAR1
BCKDK
RTN3
ABCA8
CDR1
GEMIN7-AS1
UPK3B
LINC00972
LINC02008
AHSA1
KHDRBS1
MTCO2P12
CETP
STAG3
AHCYL1
LINC01965
TPPP
AKR1C4
CLASRP
CHI3L1
PSIP1
CHN2
CDCA5
ACOT7
CHRNA2
CHRNA4
NLRP3
ALPK2
MED12L
ARAP2
C10orf71
SERPINA3
LRRK2
CLPTM1
ANO4
AGBL1
ACKR2
CEACAM20
ZNF813
CNR2
COL4A4
COL12A1
COMT
CP
CR1L
CREB1
CRK
CRMP1
CRP
PARP1
CSF2
LINC00343
TCAM1P
IGSF23
CTNNA2
CTSB
CTSD
RMDN2
CUX1
SLC25A48
NKAIN2
CYP8B1
CYP19A1
DAPK1
FSIP1
DBN1
DMXL1
BMPER
DLG4
DLX5
DPP4
RCAN1
AGT
DYRK1A
PLPP4
AIF1
ABCA2
SPRED2
C3orf67
ENO2
C9orf72
EPHB2
EPO
AKT1
EYA4
ESR2
ALB
ALDH2
FANCD2
CCDC83
CCDC89
KDM1B
FCN2
ATXN7L1
ADGRF2
FGF10
SIRT2
DKK1
MYO16
ZNF292
HECW1
COLGALT2
FBXL7
PRRC2C
KAZN
CLEC16A
WWC1
ACSL6
SZT2
SIRT3
SIRT1
NCS1
TARDBP
SMUG1
DAPK2
CBLC
NUP62
PLD3
SGK3
ALOX5
STH
MTOR
FYN
CALHM1
GABPA
GABRA2
PCSK9
ANKRD31
STEAP1B
GABRG3
QPCT
BACE2
RNF19A
GAP43
CNTNAP2
POLDIP2
TRPC4AP
GATA1
GCG
GCHFR
TSPAN16
GDNF
GFAP
GIP
SIGLEC7
PDE7B
HPGDS
TNRC6A
GOLIM4
GLP1R
FAM181A-AS1
PPP1R37
NKPD1
EPHA1-AS1
TRIQK
NKAIN3
PPP1R42
BZW2
GRIN2B
NR3C1
DDX25
GRM5
GTF2H1
PARVB
GULOP
IL19
UBQLN1
ANXA1
HSD17B10
HCLS1
HCRT
CFH
APBB1
AGFG2
HRES1
HSPA4
HSP90AA1
APOA1
HTR2A
HTR6
IAPP
TAS2R62P
TAS2R64P
APOC1P1
RSPO4
TGM6
MCIDAS
ACTBL2
IFNG
APOC4
APOD
IGFALS
CASTOR3
GPR141
FAS
IL1A
IL2RB
IL4
CXCL8
IL10
IL12A
IL17A
IL18
AQP4
INSIG1
EIF3E
IRF2
SIMC1
PNPLA7
KCNN2
KNG1
SH2D4B
SCIMP
CEACAM22P
BLOC1S3
BHMG1
LAMC2
RPSA
LCN2
LDLR
LINC01567
LINC01185
LPA
LPL
LTBP2
BCAM
MIR107
MIR132
MIR29A
MIR34A
MAOA
ARVCF
AFF1
TRPM1
MMP9
MNAT1
MOBP
POTEKP
PMS2CL
MSH2
PALM2AKAP2
MT3
COX2
RNR2
NEFL
NOS1
NPC1
NRGN
RNF165
OGG1
SERPINE1
ITSN2
APH1A
RMDN1
DCTN4
WAC
SNX9
LARS1
RAPGEF6
ABCB1
PIK3CA
PIK3CB
PIK3CD
PIK3CG
PLA2G1B
PLG
PMS2P1
IL6-AS1
CYCS
POLD1
PON1
PPARA
TMED9
EPDR1
BCAS3
CDKAL1
RMDN3
PTPA
WDR41
STK32B
PRKAA1
PRKAA2
SYBU
PRKAB1
EDEM2
PRKCA
PRKCB
MAPK1
NDUFA12
MAPK8
EIF2AK2
NIT2
CEACAM19
CDC42SE2
TULP4
DSCAML1
ARHGAP20
SH3RF1
VAT1L
PTPRA
PVALB
PVR
RAC1
MOK
RELB
REN
REST
ACTB
ROS1
SORT1
CCL2
CX3CL1
ANO3
POTEM
ZNF862
CSMD1
LINC01184
PINK1
SLC1A2
SLC6A3
SLC6A4
SNAP25
SNCB
SNCA
SNCG
SOAT1
BRCA2
SST
TCF3
TFF1
TGFB1
TH
TSPO
THY1
TLR2
TLR4
ACTG1
TNFRSF1B
TP53
C3
ACTG2
TTR
MEIKIN
TYROBP
UBB
UCHL1
UTRN
VDR
VLDLR
YWHAZ
ZNF232
AHNAK
CALB1
TFEB
AIMP2
PPP1R3B
SAP30L
ANKRD55
GEMIN7
CLMN
EHMT1
TMC5
THSD4
CCDC134
SP6
PDCD1LG2
SETD7
HYI
CAPN1
CASP1
CASP6
KAT8
CAT
AGPS
DENR
KHSRP
RUNX1T1
ABCB11
PDE5A
BECN1
CRADD
GGACT
SUCLA2
CDK5R1
CACNA1G
HERC2
FAM181A
MPZL1
CCRL2
TENM3-AS1
L3MBTL4
UBXN11
AP4M1
LRAT
TMEM132C
STRADA
MSC
CD14
KL
ADIPOQ
LIPG
GRAP2
ITM2B
GSTO1
FHL5
CD36
SCARB1
SLC4A8
RAB3D
CLOCK
CD40
MICAL2
FNIP1
PHF14
CD68
ST18
HDAC9
CDK1
ELMO1
MVP

## Sheet: GeneCards database
377 AD-related targets
PSEN1
APP
APOE
PSEN2
MAPT
SNCA
GBA
HFE
NOS3
PKD1
MT-ND1
MPO
NPC1
PRNP
LRRK2
IL6
TNF
IL10
GAA
LMNA
PRKN
A2M
AD5
PLAU
MIR146A
ABCA7
SQSTM1
NOD2
MPZ
LOC106627981
VCP
AD6
SMPD1
AD10
TP53
MIR34A
TGFB1
AD7
MFN2
NEFL
ACE
AD11
AD8
MIR29A
AD17
AD12
AD13
AD14
AD16
HFE-AS1
ATP7B
MIR29B1
MIR106B
VWF
PARK7
RET
ABCA1
IL1B
SORL1
TREM2
CYBB
ABCA4
GDAP1
ADAM10
UNC5C
MIR107
PINK1
MTHFR
DYNC1H1
GJB1
DNM2
MIR328
HLA-DRB1
BDNF
PSAP
PMP22
GFAP
RYR1
AGL
SOD1
NPC2
GDNF
IFNG
GBE1
APBB1
SERPINA3
HTT
GARS1
MME
MIR298
TTR
MT-ND2
TARDBP
HLA-DQB1
INS
G6PC1
BACE1
FIG4
UCHL1
PTEN
FAS
LRP5
GRN
APOA1
CTNNB1
SLC17A5
PON1
CTSD
NAGLU
EDNRB
CFTR
CRP
HLA-B
NOTCH1
SNCB
PPARG
CHAT
LRSAM1
ADAM17
SYNJ1
EGR2
TOMM40
IL1A
TLR4
MT-ATP6
LDLR
AKT1
ALB
TNFRSF1A
CYBA
NDRG1
TLR2
HSD17B10
NCF2
KIF1B
HSPB1
ACHE
LAMP2
SERPINA1
MAPK1
IL4
COMT
SNCAIP
TSC2
GSK3B
EGFR
PLP1
CCL2
CLU
MIR21
LIPA
C9orf72
LRP1
GANAB
IL1RN
SOX10
PHYH
FBN1
VEGFA
CLN3
STAT3
AR
COL4A1
ATXN2
LITAF
CAV3
TNFRSF11A
MMP1
IL2
F2
ESR1
GATA1
CASP3
POLG
DBT
HMOX1
PRKAG2
VHL
BCHE
KRAS
CST3
LPL
CFH
GRIN2B
REN
ERBB2
HEXB
PIK3CA
EDN3
ABCB1
NDP
GALC
CDK5
APC
JAK2
PSENEN
OPTN
ATXN3
CXCL8
PRKCSH
HLA-DQA1
BRAF
SPTLC1
TNFRSF11B
ASPA
CASR
NCF1
BRCA1
MT-CYB
HRAS
MIR132
CP
GATA3
PHKA2
MT-CO1
NTRK1
IL23R
JUP
MEFV
MTOR
MIR15A
APOB
PICALM
PTGS2
ACTA2
ATP2A2
TH
JAG1
TF
CDKN2A
NEFH
MIR17
HSPB8
RAB7A
MMP9
PTPN11
CASP8
AGT
CR1
NOS2
DYRK1A
NF1
PON2
LEP
MT-ND6
NFKB1
COL1A1
NCSTN
NR4A2
PLA2G6
CCR6
HTR2A
DSP
MT-ND3
TTN
GAPDH
PYGL
SMAD4
TBP
CD40
NCF4
NGF
VPS13C
FUS
ICAM1
SAG
PRPH2
AGER
ATM
MIR155
GRIN2A
INSR
SMN1
GYS1
EPM2A
MMP3
MAP2K1
ATP7A
IDE
VPS35
YARS1
MIR210
TBK1
PPARGC1A
COL4A4
CCR5
ERBB4
HLA-A
AGTR1
IL18
G6PD
MECP2
GRIN1
MKS1
TPP1
SLC6A4
HNRNPA1
IL17A
FCGR2A
COL4A5
SERPINE1
CYP27A1
IGF1
LRP6
MT-ND5
ATP13A2
PARK16
BPTF
BEST1
TGFBR2
RAF1
NLRP3
DNAJB2
CTSB
SMAD3
TSC1
ASAH1
CD4
MIR143
ECE1
TMEM67
SLC6A3
CYP2D6
SST
HTRA2
CD36
PARK10
FN1
CHMP2B
CAT
DNM1L
F5
DRD2
RELN
DLD
FGFR3
FLNA
SLC11A1
COL25A1
COL17A1
RBP4
DNAJB11
SYP
STAT1
MAOB
HNRNPA2B1
SMAD6
CETP
DCTN1
CACNA1C
GNAQ
DYNC2H1
CXCL12
PARK12
PIK3R1
GIGYF2
GNAS
IL2RA
RPS27A
ITPR1
IRS1
MTR
BACE2
DRD3
SCARB2
NAGA
CDK5R1
NHLRC1
GSTM1
ELN
VDR
MT-CO2
NOTCH2
BIN1
DKK1
CCL5
IL13

## Sheet: 1391 AD-related targets
1391 AD-related targets
AAKAD
AAOPD
AAT6
ABBP2
ABC1
ABCA1
ABCA4
ABCB1
ABCB4
ABCG8
ABCR
AC133
ACTA2
ACTSA
AD10
AD11
AD12
AD13
AD14
AD15
AD17
AD4
AD6
AD7
AD7CNTP
ADAM17
ADH1C
ADH3
ADMD
ADMIO2
ADSD
ADTKD2
ADTKD4
ADTKD5
AGL
AILJK
AIS1
AIS2
AIS3
AIS4
AIS5
AITD1
AITD2
AITD3
AITD4
ALPS5
ALS11
ANDD
AOS5
AOVD1
APBD
APC
APG16L
ARC41
ARHR2
ARMD2
ARPC1B
ARPKD
ASD2
ATG16L1
ATP1A1
ATP2C1
BCATE2
BCKDHB
BCPM
BDPLT10
BDPLT5
BMPR2
BSF2
BTOP
BTPS2
C1orf106
C3orf9
CAAHD
CADM3
CALLA
CAV3
CCDD
CCHS
CD10
CD133
CD36
CELIAC1
CELIAC10
CELIAC11
CELIAC12
CELIAC2
CELIAC3
CELIAC6
CELIAC7
CELIAC8
CELIAC9
CESD
CGD1
CHCHD2
CHDS2
CHDS5
CHDS7
CHDS8
CHDS9
CHN1
CHN2
CLCs
CLP46
CMD1A
CMD1V
CMH6
CMRD
CMT1B
CMT1F
CMT1G
CMT2A
CMT2A1
CMT2A2A
CMT2A2B
CMT2B
CMT2D
CMT2DD
CMT2E
CMT2EE
CMT2F
CMT2FF
CMT2H
CMT2K
CMT2P
CMT2Q
CMT2R
CMT2T
CMT2W
CMT2Y
CMT4A
CMT4D
CMT4K
CMTD1F
CMTDIA
CMTDIC
CMTDID
CMTDIG
CMTRIA
CMTRIC
COLED
COPA
COPD
CORD12
CORD3
CRB2
CSIF
CTLA4
CX3CR1
D10S105E
DBP2
DBT
DDD4
DDX16
DESMD
DFNB57
DHTKD1
DHX16
DJ1
DJ9
DJC6
DMRV
DNAJB11
DNAJC6
DSMA4
DSS
DZIP1L
DZIP2
E1B
ECE1
ECM1
EGFR
EGR2
EIF4G
EIF4G1
ELOVL4
EMD2
ENPP1
ESA
ETM6
FARSB
FARSLB
FCYT
FFM
FIG4
FIL1Z
FOXD3
FPC
FPLD2
FRPHE
FSGS9
FTDALS3
FTDALS6
GARS
GARS1
GATA4
GBA
GBD2
GBD3
GBD4
GBE1
GDA
GDAP1
GDE
GDNF
GIGYF2
GLE1
GLE1L
GNB4
GPR13
GS
GSD10
GSD15
GSD4
GVHDS
GYG1
HARS
HARS1
HD
HDFNRH
HDL3
HDL4
HDLCQTL13
HEDJ
HEXB
HFE
HFE1
HGF
HGPS
HHD
HLA-DPB1
HLA-DQA1
HLA-DQB1
HLA-H
HLN2
HMN2B
HMN5A
HMSN6A
HMSNL
HNRPA2B1
HOMGSMR2
HOX4D
HOXD10
HPALP1
HSCR1
HSCR3
HSCR5
HSCR6
HSCR9
HSF
HSP27
HSPB1
HTRA2
HTT
IBD10
IBD11
IBD12
IBD13
IBD14
IBD15
IBD16
IBD17
IBD18
IBD19
IBD20
IBD23
IBD29
IBD3
IBD31
IBD5
IBD7
IBD9
IBMPFD1
IBMPFD2
ICP3
IDDM12
IFI1
IFI41
IFI75
IFNB2
IGSF4B
IL10
IL1F7
IL1H4
IL1RP1
IL23R
IL37
IL6
IMD48
IMD71
IMNEPD2
INAVA
IRF5
IRGM
IRS1
ISQMR
IT15
JP1
JPH1
KIAA0214
KIAA0274
KIAA0473
KIAA0517
KIAA0642
KIAA0720
KIAA1441
KIAA1630
KIAA1985
KIF1B
KROX20
KTELC1
LCCS
LCCS1
LGMDR21
LIPA
LMN1
LMNA
LOMARS
LPA
LQT9
LRG47
LRSAM1
M6S1
MC4DN1
MCDR2
MDM
MDR1
MDR3
MELIOS
MEN2A
MFN2
MGCA8
MME
MNMN
MPDT
MPV17
MPZ
MSUDMV
MTDPS6
MTHFR
MUC1
MVCD5
MVCD7
MYMY
MYMY1
MYMY3
MYMY5
NACP
NADGP
NBLST1
NBLST2
NBLST6
NBPHOX
NCF1
NCF2
NDGOA
NDRG1
NECL1
NEFL
NEP
NIID
NISBD1
NISBD2
NMOAS
NOS3
NOTCH1
NOTCH2NLC
NPPS
OCIF
OMI
OPDM3
OPG
P62
PAHX
PAOD1
PARK1
PARK10
PARK11
PARK13
PARK16
PARK18
PARK19
PARK2
PARK21
PARK22
PARK24
PARK3
PARK4
PARK5
PARK6
PARK7
PCA1
PCLD2
PDB3
PDB4
PDB5
PDB6
PDCD1
PDE11A
PDE11A1
PDE11A2
PDE11A3
PDE8B
PDJ
PDNP1
PDZD7
PGAM2
PGAMM
PGY1
PGY3
PHOX2B
PHYH
PINK1
PKD2
PKD4
PKD5
PKD6
PKHD1
PLAU
PLEKHG5
PMP2
PMX2B
POGLUT1
PON
PON1
PON2
POVD1
PP2CM
PPH1
PPM1K
PPNAD2
PPNAD3
PRKAG2
PRKN
PROM1
PROML1
PRP8
PRSS25
PSAP
PSAPD
PSEN2
PSN
PTMP
PUM
PYL
QPD
RAB7
REN
RET
RHCE
RHD
RHNA
RIFLE
RILDBC1
RMD1
RMD2
RP19
RP41
RP47
RTD
RUMI
SAC3
SAG
SAP1
SAR1B
SARA2
SCA17
SCA34
SCA43
SEC61
SEC61A1
SEC63
SFRP4
SH3TC2
SIASD
SLC17A5
SLC25A16
SLD
SLEB1
SLEB10
SLEB2
SLURP1
SMAD1
SMAJI
SNCA
SP110
SPG79
SQSTM1
SRK
STGD1
STGD2
STGD3
STGD4
STM2
STSL1
SURF1
SYNCAM3
TACE
TACHD
TAL
TAN1
TBP
TDH3
TFQTL2
TG
TGD
TIL3
TLR5
TNFRSF11B
TNNI3K
TOF
TRIM2
TSLL1
TYRRS
UCHL1
URBWD
URK
USH3B
V28
VAMAS2
VAMAS3
VAMAS4
VAMAS5
VAMAS6
VCP
VMCKD
VODI
VSD1
WPWS
YARS
YARS1
YRS
YTS
YVS
ZAP70
ZFAT1
ZNF406
ZNF687
PSEN1
APP
APOE
MAPT
PKD1
MT-ND1
MPO
NPC1
PRNP
LRRK2
TNF
GAA
A2M
AD5
MIR146A
ABCA7
NOD2
LOC106627981
SMPD1
TP53
MIR34A
TGFB1
ACE
AD8
MIR29A
AD16
HFE-AS1
ATP7B
MIR29B1
MIR106B
VWF
IL1B
SORL1
TREM2
CYBB
ADAM10
UNC5C
MIR107
DYNC1H1
GJB1
DNM2
MIR328
HLA-DRB1
BDNF
PMP22
GFAP
RYR1
SOD1
NPC2
IFNG
APBB1
SERPINA3
MIR298
TTR
MT-ND2
TARDBP
INS
G6PC1
BACE1
PTEN
FAS
LRP5
GRN
APOA1
CTNNB1
CTSD
NAGLU
EDNRB
CFTR
CRP
HLA-B
SNCB
PPARG
CHAT
SYNJ1
TOMM40
IL1A
TLR4
MT-ATP6
LDLR
AKT1
ALB
TNFRSF1A
CYBA
TLR2
HSD17B10
ACHE
LAMP2
SERPINA1
MAPK1
IL4
COMT
SNCAIP
TSC2
GSK3B
PLP1
CCL2
CLU
MIR21
C9orf72
LRP1
GANAB
IL1RN
SOX10
FBN1
VEGFA
CLN3
STAT3
AR
COL4A1
ATXN2
LITAF
TNFRSF11A
MMP1
IL2
F2
ESR1
GATA1
CASP3
POLG
HMOX1
VHL
BCHE
KRAS
CST3
LPL
CFH
GRIN2B
ERBB2
PIK3CA
EDN3
NDP
GALC
CDK5
JAK2
PSENEN
OPTN
ATXN3
CXCL8
PRKCSH
BRAF
SPTLC1
ASPA
CASR
BRCA1
MT-CYB
HRAS
MIR132
CP
GATA3
PHKA2
MT-CO1
NTRK1
JUP
MEFV
MTOR
MIR15A
APOB
PICALM
PTGS2
ATP2A2
TH
JAG1
TF
CDKN2A
NEFH
MIR17
HSPB8
RAB7A
MMP9
PTPN11
CASP8
AGT
CR1
NOS2
DYRK1A
NF1
LEP
MT-ND6
NFKB1
COL1A1
NCSTN
NR4A2
PLA2G6
CCR6
HTR2A
DSP
MT-ND3
TTN
GAPDH
PYGL
SMAD4
CD40
NCF4
NGF
VPS13C
FUS
ICAM1
PRPH2
AGER
ATM
MIR155
GRIN2A
INSR
SMN1
GYS1
EPM2A
MMP3
MAP2K1
ATP7A
IDE
VPS35
MIR210
TBK1
PPARGC1A
COL4A4
CCR5
ERBB4
HLA-A
AGTR1
IL18
G6PD
MECP2
GRIN1
MKS1
TPP1
SLC6A4
HNRNPA1
IL17A
FCGR2A
COL4A5
SERPINE1
CYP27A1
IGF1
LRP6
MT-ND5
ATP13A2
BPTF
BEST1
TGFBR2
RAF1
NLRP3
DNAJB2
CTSB
SMAD3
TSC1
ASAH1
CD4
MIR143
TMEM67
SLC6A3
CYP2D6
SST
FN1
CHMP2B
CAT
DNM1L
F5
DRD2
RELN
DLD
FGFR3
FLNA
SLC11A1
COL25A1
COL17A1
RBP4
SYP
STAT1
MAOB
HNRNPA2B1
SMAD6
CETP
DCTN1
CACNA1C
GNAQ
DYNC2H1
CXCL12
PARK12
PIK3R1
GNAS
IL2RA
RPS27A
ITPR1
MTR
BACE2
DRD3
SCARB2
NAGA
CDK5R1
NHLRC1
GSTM1
ELN
VDR
MT-CO2
NOTCH2
BIN1
DKK1
CCL5
IL13
ADRA1A
ADRA1B
ADRA1D
ADRA2A
ADRA2B
CHRM1
CHRM2
CHRM3
CHRM4
CHRNA7
CYP1A2
CYP2A6
CYP2B6
CYP2C19
CYP2C9
CYP2E1
CYP3A4
CYP3A5
CYP3A7
HRH1
HTR1A
HTR2C
HTR3A
HTR6
KCNH2
NOS1
ORM1
SLC22A1
SLC22A2
SLC22A3
SLC22A4
SLC47A1
SLC9A1
TNFAIP6
NPY
BCL2
IGF2
IGF1R
ATP5F1A
BAX
EPHA1
CD2AP
APOC1
VSNL1
INPP5D
NECTIN2
MS4A4A
PCDH11X
CASS4
CYP46A1
DHCR24
DPYSL2
TFAM
CD33
CRH
SOD2
PLCG2
ABI3
WWOX
CHRNB2
SLC30A6
PGRMC1
EIF2S1
ARC
CALM1
ENO1
HLA-DRB5
IGF2R
TPI1
SNAR-I
IQCK
AMFR
MIR100
MIR296
MIR375
SLC2A4
SLC30A4
MIR708
MIR3622B
MIR4467
MAPK14
GAPDHS
MAP2
NFE2L2
NGFR
PIN1
PYY
MIR505
NGB
S100B
MIR766
ADAMTS1
NTRK2
CAV1
PTGS1
DNM1
APLP2
HSF1
GSR
HSPD1
IL33
CIB1
IKBKB
SERPINF1
MT2A
BCL2L2
INS-IGF2
CASP9
ADAM9
CASP12
FERMT2
PTK2B
PLCB1
GAB2
NFIC
CSF1R
HSPG2
MARK4
MS4A6A
CELF1
ZCWPW1
F13A1
APOC2
MS4A4E
APH1B
EXOC3L2
AKAP9
PILRA
LAMP1
FRMD4A
DST
MADD
PLXNA4
ADAMTS4
SPON1
SLC24A4
IL34
GLIS3
MTHFD1L
IL6R
DCHS2
AICDA
BCL3
SPI1
TGFB2
COL18A1
MEGF10
TRIP4
CADPS2
TSPOAP1-AS1
CDH13
CELF2
OSBPL6
NDUFAF6
AP2A2
DSG2
EPHX2
SORCS3
LAMA1
LUZP2
RBFOX1
MAPK7
FMN2
PTPRG
EXOC4
SGK1
ST6GAL1
TCF7L2
UBE2L3
TLN2
SPPL2A
SUCLG2
ALDH1A2
SLC16A7
OTOF
ZGLP1
SLC8A1-AS1
LINC00476
INHCAP
HDAC6
TRIM51CP
LINC00271
SDR42E2
BACE1-AS
PGAM5P1
LINC01672
ARL17B
KRBOX1
ALOX12-AS1
AZIN1-AS1
APOC4-APOC2
GPC6
COX10-AS1
OVCH1-AS1
G3BP1
FARP1
STAG3L5P
STAG3L5P-PVRIG2P-PILRB
LINC02653
LINC01712
LINC01725
LINC01508
LINC02268
LINC02325
MEF2C-AS1
TSHZ1
DCAF7
SIGMAR1
BCKDK
RTN3
ABCA8
CDR1
GEMIN7-AS1
UPK3B
LINC00972
LINC02008
AHSA1
KHDRBS1
MTCO2P12
STAG3
AHCYL1
LINC01965
TPPP
AKR1C4
CLASRP
CHI3L1
PSIP1
CDCA5
ACOT7
CHRNA2
CHRNA4
ALPK2
MED12L
ARAP2
C10orf71
CLPTM1
ANO4
AGBL1
ACKR2
CEACAM20
ZNF813
CNR2
COL12A1
CR1L
CREB1
CRK
CRMP1
PARP1
CSF2
LINC00343
TCAM1P
IGSF23
CTNNA2
RMDN2
CUX1
SLC25A48
NKAIN2
CYP8B1
CYP19A1
DAPK1
FSIP1
DBN1
DMXL1
BMPER
DLG4
DLX5
DPP4
RCAN1
PLPP4
AIF1
ABCA2
SPRED2
C3orf67
ENO2
EPHB2
EPO
EYA4
ESR2
ALDH2
FANCD2
CCDC83
CCDC89
KDM1B
FCN2
ATXN7L1
ADGRF2
FGF10
SIRT2
MYO16
ZNF292
HECW1
COLGALT2
FBXL7
PRRC2C
KAZN
CLEC16A
WWC1
ACSL6
SZT2
SIRT3
SIRT1
NCS1
SMUG1
DAPK2
CBLC
NUP62
PLD3
SGK3
ALOX5
STH
FYN
CALHM1
GABPA
GABRA2
PCSK9
ANKRD31
STEAP1B
GABRG3
QPCT
RNF19A
GAP43
CNTNAP2
POLDIP2
TRPC4AP
GCG
GCHFR
TSPAN16
GIP
SIGLEC7
PDE7B
HPGDS
TNRC6A
GOLIM4
GLP1R
FAM181A-AS1
PPP1R37
NKPD1
EPHA1-AS1
TRIQK
NKAIN3
PPP1R42
BZW2
NR3C1
DDX25
GRM5
GTF2H1
PARVB
GULOP
IL19
UBQLN1
ANXA1
HCLS1
HCRT
AGFG2
HRES1
HSPA4
HSP90AA1
IAPP
TAS2R62P
TAS2R64P
APOC1P1
RSPO4
TGM6
MCIDAS
ACTBL2
APOC4
APOD
IGFALS
CASTOR3
GPR141
IL2RB
IL12A
AQP4
INSIG1
EIF3E
IRF2
SIMC1
PNPLA7
KCNN2
KNG1
SH2D4B
SCIMP
CEACAM22P
BLOC1S3
BHMG1
LAMC2
RPSA
LCN2
LINC01567
LINC01185
LTBP2
BCAM
MAOA
ARVCF
AFF1
TRPM1
MNAT1
MOBP
POTEKP
PMS2CL
MSH2
PALM2AKAP2
MT3
COX2
RNR2
NRGN
RNF165
OGG1
ITSN2
APH1A
RMDN1
DCTN4
WAC
SNX9
LARS1
RAPGEF6
PIK3CB
PIK3CD
PIK3CG
PLA2G1B
PLG
PMS2P1
IL6-AS1
CYCS
POLD1
PPARA
TMED9
EPDR1
BCAS3
CDKAL1
RMDN3
PTPA
WDR41
STK32B
PRKAA1
PRKAA2
SYBU
PRKAB1
EDEM2
PRKCA
PRKCB
NDUFA12
MAPK8
EIF2AK2
NIT2
CEACAM19
CDC42SE2
TULP4
DSCAML1
ARHGAP20
SH3RF1
VAT1L
PTPRA
PVALB
PVR
RAC1
MOK
RELB
REST
ACTB
ROS1
SORT1
CX3CL1
ANO3
POTEM
ZNF862
CSMD1
LINC01184
SLC1A2
SNAP25
SNCG
SOAT1
BRCA2
TCF3
TFF1
TSPO
THY1
ACTG1
TNFRSF1B
C3
ACTG2
MEIKIN
TYROBP
UBB
UTRN
VLDLR
YWHAZ
ZNF232
AHNAK
CALB1
TFEB
AIMP2
PPP1R3B
SAP30L
ANKRD55
GEMIN7
CLMN
EHMT1
TMC5
THSD4
CCDC134
SP6
PDCD1LG2
SETD7
HYI
CAPN1
CASP1
CASP6
KAT8
AGPS
DENR
KHSRP
RUNX1T1
ABCB11
PDE5A
BECN1
CRADD
GGACT
SUCLA2
CACNA1G
HERC2
FAM181A
MPZL1
CCRL2
TENM3-AS1
L3MBTL4
UBXN11
AP4M1
LRAT
TMEM132C
STRADA
MSC
CD14
KL
ADIPOQ
LIPG
GRAP2
ITM2B
GSTO1
FHL5
SCARB1
SLC4A8
RAB3D
CLOCK
MICAL2
FNIP1
PHF14
CD68
ST18
HDAC9
CDK1
ELMO1
MVP
